# Supplementary material for: Assessment of health service delivery parameters in Kano and Zamfara States, Nigeria
Source: BMC Health Serv Res. 2020 Sep 15;20:874. doi: 10.1186/s12913-020-05722-4 (PMC7493332; doi:10.1186/s12913-020-05722-4)
Supplement: Supplementary file 2 — Additional file 2. [file 12913_2020_5722_MOESM2_ESM.xlsx]

## Sheet: Kano HF List
GPS Latitude	GPS Longitude	GPS Altitude	State	LGA	Ward	Health Facility Name	Health Facility Level	Health Facility Ownership
11.4587	9.15517	456.2	Kano	Takai	Karfi	Karfi mphc	Primary	Public
11.4122	9.15402	430.8	Kano	Takai	Karfi	Kurido hpc	Primary	Public
10.6434	8.76048	830	Kano	Doguwa	Dariyar_shere	Maltifa Nursing Home	Primary	Private
11.986	8.52378	489.1	Kano	Kano_municipal	Kan_karofi	VVF Rehabilitation Center Kwalli	Primary	Public
11.9997	8.45599	480	Kano	Ungogo	Rijiyar_zaki	Al-istijaba Global Clinic	Primary	Private
12.0102	8.47188	484	Kano	Gwale	Kabuga	Hawla Clinic	Primary	Private
12.0325	8.48671	499	Kano	Dala	Gobirawa	New Health Clinic and Maternity	Primary	Private
11.5447	9.3187	431.3	Kano	Takai	Kachako	Kwanar Huguma PHC	Primary	Public
11.9806	8.56182	474.8	Kano	Nassarawa	Tudun_wada	Medicus diagnosi	Secondary	Private
11.9765	8.44698	490.7	Kano	Ungogo	Rijiyar_zaki	Zaki Clinic	Primary	Private
12.0201	8.50426	508	Kano	Dala	Gwammaja	Maxi-Care Clinic	Primary	Private
11.9565	8.52618	468.6	Kano	Kumbotso	Dan_maliki	Jega Nursing Home	Primary	Private
10.6429	8.75855	827.9	Kano	Doguwa	Dariyar_shere	Hussunah HCM	Primary	Private
10.694	8.69768	805.3	Kano	Doguwa	Dadin_kowa	Makauta NH	Primary	Private
12.0226	8.51925	445.3	Kano	Fagge	Fagge_d2	Nigerian Customs Service Medical Centre Kano/Jigawa Command	Secondary	Public
11.9723	8.51154	446.2	Kano	Kano_municipal	Sharada	Vintage Clinic	Primary	Private
12.0344	8.47503	484.5	Kano	Ungogo	Tudun_fulani	Alkhairi Maternity Clinic	Secondary	Private
12.0437	8.54632	434.8	Kano	Nassarawa	Gama	Danfodio Muslim Health Center	Primary	Private
11.972	8.57728	480.3	Kano	Nassarawa	Hotoro_south	Elmaryam Clinic and maternity	Secondary	Private
11.9801	8.5616	475.7	Kano	Nassarawa	Giginyu	Accord Surgery Othopeadic	Secondary	Private
11.9502	8.61373	492.2	Kano	Kumbotso	Mariri	Hussain Nursing Home	Primary	Private
12.425	8.51726	485.668	Kano	Dambatta	Danbatta_east	GSS Dambatta sick bay	Primary	Public
11.9768	8.52923	431.8	Kano	Kano_municipal	Gandu_albasa	Ansar Orthopaedic hospital	Secondary	Private
11.9696	8.53158	489.9	Kano	Kano_municipal	Gandu_albasa	Universal specialist hospital	Secondary	Private
11.9876	8.49405	493.8	Kano	Gwale	Sani_mai_nagge	Green Olives Hospital	Secondary	Private
11.9775	8.47027	490	Kano	Gwale	Dorayi	Sauda clinic	Primary	Private
11.9771	8.47134	513.7	Kano	Gwale	Dorayi	Finest Hospital and Maternity	Primary	Private
11.9711	8.56052	485.8	Kano	Tarauni	Daurawa	Al Amin Medical Center	Primary	Private
12.0248	8.50283	498	Kano	Dala	Kofar_ruwa	Uhud Clinic	Primary	Private
11.9622	8.50193	469.4	Kano	Gwale	Dorayi	Sule Specialist Clinic	Secondary	Private
12.4249	8.51175	485.262	Kano	Dambatta	Danbatta_west	Maimunatu Secondary school dispensary	Primary	Public
11.9014	8.89347	413.1	Kano	Wudil	Wudil	Makera Hp	Primary	Public
11.9806	8.4691	489.6	Kano	Gwale	Dorayi	Get	Primary	Private
11.9858	8.51037	465.9	Kano	Gwale	Diso	Sani Zubairu Staff Clinic	Primary	Public
11.9888	8.5066	469.2	Kano	Gwale	Gwale	Hajiya Azumi Clinics and Maternity	Primary	Private
12.0114	8.57237	498	Kano	Nassarawa	Tudun_wada	Custom Staff Clinic	Secondary	Public
11.997	8.58679	469.2	Kano	Nassarawa	Hotoro_north	Arewa medical Consultant	Secondary	Private
12.5114	8.65464	432.932	Kano	Dambatta	Goron_maje	Zago H/P	Primary	Public
12.4344	8.51143	471.386	Kano	Dambatta	Danbatta_west	Government Girls Arabic Secondary School sick bay	Primary	Public
12.0006	8.54899	428.5	Kano	Nassarawa	Gawuna	Gamji clinic	Secondary	Private
11.9118	7.93254	567	Kano	Gwarzo	Kutama	Alheri diagnostic centre	Primary	Private
12.0044	8.54743	481.2	Kano	Nassarawa	Giginyu	Ashifau Nursing home	Secondary	Private
12.007	8.54841	394.5	Kano	Nassarawa	Tudun_wada	Amina Specialist Hospital	Secondary	Private
11.9879	8.56331	478.2	Kano	Nassarawa	Giginyu	ProvidianDiagnostic medical center	Secondary	Private
11.9884	8.5203	482.8	Kano	Kano_municipal	Tudun_wazurchi	NULGE clinic	Primary	Public
11.9692	8.52905	470.5	Kano	Kano_municipal	Gandu_albasa	Sahima clinic	Primary	Private
11.5659	9.10853	422.3	Kano	Takai	Takai	Takai Community/NYSC PHC	Primary	Public
12.0263	8.69867	554.691	Kano	Gezawa	Jogana	Jogana health post	Primary	Public
12.3999	8.15331	551.2	Kano	Bichi	Danzabuwa	Malikawa Garu PHC	Primary	Public
11.9838	8.47471	487.4	Kano	Gwale	Kabuga	Kabuga PHC	Primary	Public
12.4078	8.73834	440.207	Kano	Dambatta	Kore	Ruwantsa H/P	Primary	Public
12.2019	8.29187	534.9	Kano	Bichi	Badume	Yakasai Health Post	Primary	Public
12.3148	8.72918	443.171	Kano	Dambatta	Fagwalawa	Tona H/P	Primary	Public
12.0138	8.48151	599.3	Kano	Gwale	Kabuga	Unguwar Dabai MPHC	Primary	Public
12.0259	8.67339	466.538	Kano	Gezawa	Jogana	Danzaki health post	Primary	Public
11.7438	8.88188	442.8	Kano	Wudil	Utai	Utai PHC	Primary	Public
11.9555	8.42488	453.6	Kano	Kumbotso	Danbare	Danbare Health post	Primary	Public
12.0322	8.50732	283.3	Kano	Fagge	Kwachiri	3BMC medical center	Secondary	Public
12.0048	8.54753	467.1	Kano	Nassarawa	Tudun_wada	School of Health and Technology	Primary	Public
12.342	7.97649	543.2	Kano	Tsanyawa	Gurun	Phc gurun	Primary	Public
12.4793	8.4268	402.2	Kano	Makoda	Tabo	Gatsika HP	Primary	Public
12.236	8.30921	494.1	Kano	Bichi	Yallami	Yar Tasha Health Post	Primary	Public
11.995	8.49964	495.3	Kano	Gwale	Kabuga	Aisami HC	Primary	Public
12.0078	8.60559	459.9	Kano	Nassarawa	Kawaji	Tokarawa PHC	Primary	Public
12.1454	8.74183	408.8	Kano	Gezawa	Mesar_tudu	Message Burmi Health Clinic	Primary	Public
12.5456	8.47981	434.6	Kano	Makoda	Kadan_dani	Kurna HP	Primary	Public
11.8948	8.00776	578	Kano	Gwarzo	Unguwar_tudu	Dannafada	Primary	Public
11.5799	8.14517	560.7	Kano	Kiru	Dangora	Kyarana HP	Primary	Public
12.2681	8.52968	448.8	Kano	Makoda	Wailare	WAILARE HP	Primary	Public
11.9598	8.53494	437.1	Kano	Kumbotso	Dan_maliki	Pinnacle special Hospital	Primary	Private
12.2647	8.24064	512	Kano	Bichi	Kau_kau	Muraye Health Post	Primary	Public
11.9727	8.3912	466.8	Kano	Tofa	Janguza	Tashar Kadiri HF	Primary	Public
12.2599	8.25487	497.6	Kano	Bichi	Kau_kau	Yandutse Health Post	Primary	Public
11.9554	8.54066	487.9	Kano	Tarauni	Babban_giji	Babbangiji Clinic	Primary	Public
12.0062	8.50758	536	Kano	Dala	Dala	Rijiya Biyu CHC	Primary	Public
12.0888	8.55223	447.8	Kano	Ungogo	Fanisau	Gera Health Clinic	Primary	Public
11.0879	8.58952	574.2	Kano	Doguwa	Falgore	Gada Biyu HP	Primary	Public
11.6115	9.08649	543.3	Kano	Takai	Takai	Kan Iyaka HP	Primary	Public
11.481	9.16188	466.9	Kano	Takai	Fajewa	Salmande HP	Primary	Public
12.1853	8.31924	531.728	Kano	Dawakin_tofa	Gargari	Gwaima Health Clinic	Primary	Public
12.1783	8.30173	530.603	Kano	Dawakin_tofa	Gargari	Gargari Health Clinic	Primary	Public
12.0055	8.53963	392.4	Kano	Nassarawa	Giginyu	Nabulus clinic and diagnostic	Secondary	Private
11.694	8.8837	440.2	Kano	Wudil	Utai	Taka kwadi HF	Primary	Public
11.7936	8.83892	413	Kano	Wudil	Wudil	Alhilal nursing and maternity home	Primary	Private
11.8922	7.90641	592	Kano	Gwarzo	Madadi	Dakwara HP	Primary	Public
11.9211	8.55318	448.2	Kano	Kumbotso	Naibawa	Saadatu Rimi Collage Clinic	Primary	Public
12.569	8.56873	435.916	Kano	Dambatta	Gwanda	Gwanda H/P	Primary	Public
12.0339	8.55231	458.6	Kano	Nassarawa	Gama	Gama PHC	Primary	Public
12.2548	8.47058	448.6	Kano	Bichi	Fagolo	Gyauro Health Post	Primary	Public
12.2705	8.44512	477.5	Kano	Bichi	Fagolo	Kungu Health Post	Primary	Public
10.7322	8.58281	757	Kano	Doguwa	Doguwa	Ado Alhassan	Primary	Public
11.978	8.45925	477.5	Kano	Ungogo	Rijiyar_zaki	Lafiya Care Clinic and Maternity	Primary	Private
12.0116	8.58498	463.4	Kano	Nassarawa	Kawaji	Nazam Clinic & Maternity	Secondary	Private
12.3009	8.44315	439.2	Kano	Bichi	Fagolo	Fagolo Health Post	Primary	Public
12.3214	8.60677	478.92	Kano	Dambatta	Saidawa	Dalai Mahuta H/P	Primary	Public
12.3162	8.68465	464.483	Kano	Dambatta	Fagwalawa	FAGWALAWA COTTAGE HOSPITAL	Secondary	Public
11.5576	9.15384	455.1	Kano	Takai	Kuka	Dinyar madiga HP	Primary	Public
12.0478	8.60934	456.8	Kano	Ungogo	Rangaza	Shauni Health Post	Primary	Public
11.8402	8.89885	412.3	Kano	Wudil	Dankaza	Kausani Hp	Primary	Public
12.0127	8.74953	463	Kano	Gezawa	Gawo	Tofa Health Clinic	Primary	Public
11.965	8.48096	505	Kano	Gwale	Dorayi	Alummah Clinic and	Secondary	Private
12.0621	8.27136	494	Kano	Tofa	Tofa	Tofa CHC	Primary	Public
12.06	8.28047	557.9	Kano	Tofa	Tofa	Yakubu Dan Nono HF	Secondary	Private
11.9408	8.56339	490.5	Kano	Tarauni	Babban_giji	Godiya Clinic and Maternity	Secondary	Private
12.055	8.29717	490.1	Kano	Tofa	Yanoko	Yanoko HF	Primary	Public
12.1152	8.51871	438.1	Kano	Ungogo	Karo	Tarda Community Health Post	Primary	Public
12.1215	8.54641	457.5	Kano	Ungogo	Karo	Tsamiya Karo	Primary	Public
11.9749	8.45383	504.1	Kano	Gwale	Dorayi	Zenith Clinic and Maternity	Primary	Private
12.4525	8.62996	441.915	Kano	Dambatta	San_san	San-San MPHC	Primary	Public
12.1769	8.2362	444.1	Kano	Bichi	Muntsira	Iyawa Health Post	Primary	Public
12.3053	8.48755	440.2	Kano	Makoda	Tangaji	Tangaji H/Post	Primary	Public
11.3754	9.12115	440.5	Kano	Takai	Bagwaro	Kayarda HP	Primary	Public
11.567	9.33708	382.6	Kano	Takai	Kachako	Langwami HP	Primary	Public
11.9648	8.56299	474.9	Kano	Tarauni	Daurawa	Kings Gate Hospital	Secondary	Private
11.9683	8.55142	490.8	Kano	Tarauni	Daurawa	Almu Memorial Hospital	Secondary	Private
11.9451	8.56443	505.5	Kano	Tarauni	Babban_giji	Oasis Clinic & Maternity	Secondary	Private
10.7289	8.61934	755.2	Kano	Doguwa	Unguwar_natsohuwa	Dokar sati	Primary	Public
12.0205	8.58168	95.6	Kano	Nassarawa	Kawaji	Warshu Hospital	Secondary	Private
11.372	9.20172	481.5	Kano	Takai	Bagwaro	Shukutu HP	Primary	Public
12.0841	8.63046	440	Kano	Ungogo	Yada_kunya	Yadakunya General Hospital	Secondary	Public
11.521	9.32424	414.7	Kano	Takai	Kachako	Awazara HP	Primary	Public
12.0001	8.54852	490.3	Kano	Nassarawa	Giginyu	Classic Clinic	Secondary	Private
12.1836	8.42108	480.474	Kano	Dawakin_tofa	Kwa	Buruntumau Health Post	Primary	Public
11.5576	9.10037	417.2	Kano	Takai	Takai	Ni'ilat Clinic and Maternity	Primary	Private
11.5633	9.10779	432	Kano	Takai	Takai	Ali Alkali Clinic and Maternity Takai	Primary	Private
12.0595	8.61995	465.4	Kano	Ungogo	Rangaza	Zaura Babba health facility	Primary	Public
11.5399	9.23179	454.4	Kano	Takai	Durbunde	Durbunde PHC	Primary	Public
11.9738	8.52706	475.7	Kano	Kano_municipal	Gandu_albasa	Heal- tune clinic	Primary	Private
12.0453	8.53176	468.2	Kano	Fagge	Kwachiri	Nigerian Air Force Base Hospital Kano.	Secondary	Public
11.9814	8.56286	476.4	Kano	Nassarawa	Giginyu	Prime Specialist Clinic	Secondary	Private
12.0078	8.60585	450	Kano	Nassarawa	Gama	Timu Clinic and maternity	Secondary	Private
11.4862	9.19314	446.1	Kano	Takai	Durbunde	Kafin lafiya HP	Primary	Public
12.0266	8.53235	464.2	Kano	Fagge	Sabon_gari_west	Green land Clinic and maternity	Secondary	Private
12.0106	8.52701	433.8	Kano	Fagge	Fagge_d1	Fagge D1 Wapa PHC	Primary	Public
12.2648	8.08589	528.2	Kano	Tsanyawa	Daddarawa	Ang bakke HP	Primary	Public
12.4479	8.54205	477.937	Kano	Dambatta	Gwarabjawa	Gwarabjawa H/C	Primary	Public
12.2364	8.0747	533.8	Kano	Tsanyawa	Daddarawa	Daddarawa phc	Primary	Public
12.0484	8.74364	457.857	Kano	Gezawa	Ketawa	DANJA Health post	Primary	Public
12.2755	8.39617	488.7	Kano	Bichi	Saye	Saye PHC	Primary	Public
12.0196	8.71224	428.006	Kano	Gezawa	Jogana	GGSS JOGANA/NANA NUSAIBA CLINIC	Primary	Public
12.2444	8.28757	515.7	Kano	Bichi	Badume	Yola Health Post	Primary	Public
12.0987	8.5149	472	Kano	Ungogo	Ungogo	Alharini health post	Primary	Public
12.007	8.5173	479.3	Kano	Kano_municipal	Zaitawa	Mayanka PHC	Primary	Public
11.7436	8.85541	463.9	Kano	Wudil	Dankaza	Gindabe HP	Primary	Public
12.0271	8.55082	457.2	Kano	Nassarawa	Gwagwarwa	Gwagwarwa PHC	Primary	Public
12.3713	8.48657	496.769	Kano	Dambatta	Danbatta_west	Kauyen Mai Unguwa H/P	Primary	Public
12.3712	8.07688	521.6	Kano	Tsanyawa	Tatsan	Dorayi Hp	Primary	Public
12.1882	8.31061	517.7	Kano	Bichi	Badume	Badume PHC	Primary	Public
12.0369	8.56018	77.5	Kano	Nassarawa	Gama	Isa Kaita model PHC	Primary	Public
12.0028	8.48972	487.2	Kano	Gwale	Goron_dutse	Goron Dutse HC	Primary	Public
12.0081	8.52824	480.1	Kano	Fagge	Fagge_b	Galadima HC	Primary	Public
12.432	8.52295	490.631	Kano	Dambatta	Danbatta_east	Dalal Barde H/P	Primary	Public
12.3466	8.53874	425.1	Kano	Makoda	Babbar_ruga	Zuru pelele	Primary	Public
12.2987	7.98263	593.6	Kano	Tsanyawa	Tsanyawa	Ecwa	Primary	Private
11.9903	8.51235	690.1	Kano	Gwale	Galadanchi	Fuskar Yamma HC	Primary	Public
11.9946	8.51019	901.2	Kano	Gwale	Mandawari	Sabon Sara HC	Primary	Public
11.9932	8.50695	663.7	Kano	Gwale	Dandago	Garangamawa HC	Primary	Public
11.9966	8.50482	499.1	Kano	Gwale	Goron_dutse	Dausayi HC	Primary	Public
11.765	8.79084	429.7	Kano	Wudil	Dagumawa	Juma HF	Primary	Public
11.8055	8.85319	398.9	Kano	Wudil	Sabon_gari	KUST Clinic	Primary	Public
11.6555	8.16419	412.5	Kano	Kiru	Kogo	Daurawa	Primary	Public
12.0043	8.52875	483.7	Kano	Fagge	Fagge_a	Sabo Garba MCH	Primary	Public
11.9985	8.51631	494.8	Kano	Kano_municipal	Shahuchi	Madatai HC	Primary	Public
12.0199	8.74787	448.912	Kano	Gezawa	Gawo	Gofaro mphc	Primary	Public
12.3436	8.47738	452.7	Kano	Makoda	Durma	Walawa HP	Primary	Public
11.8152	7.86602	606	Kano	Gwarzo	Jama'a	Jama'a MPHC	Primary	Public
11.9698	8.00698	586	Kano	Gwarzo	Unguwar_tudu	Kwami MPHC	Primary	Public
12.0641	8.47251	459.6	Kano	Fagge	Yammata	Yammata HP	Primary	Public
11.9871	8.49702	436.9	Kano	Gwale	Sani_mai_nagge	Komitin Makota HC	Primary	Public
11.9849	8.49278	494.4	Kano	Gwale	Sani_mai_nagge	Gadon Kaya HC	Primary	Public
11.9827	8.52426	477.3	Kano	Kano_municipal	Dan_agundi	Dan Agundi HC	Primary	Public
11.8564	8.03084	557	Kano	Gwarzo	Sabon_birni	Sabon birni MPHC	Primary	Public
12.4011	8.48838	474.7	Kano	Makoda	Jibga	Jibga Fulani HP	Primary	Public
12.1354	8.49087	501.083	Kano	Dawakin_tofa	Tumfafi	Danbazau Health Post	Primary	Public
12.0913	8.39987	518.113	Kano	Dawakin_tofa	Dawanau	Zangon Dawanau	Primary	Public
12.0884	8.38429	524.337	Kano	Dawakin_tofa	Danguguwa	Yrauniya Health Clinic	Primary	Public
11.9268	8.58011	466.5	Kano	Kumbotso	Kureken_sani	Ahmad Ado Barayo mphc	Primary	Public
12.0009	8.59014	439.6	Kano	Nassarawa	Hotoro_north	Haye HC	Primary	Public
12.0472	8.48096	496	Kano	Fagge	Rijiyar_lemo	Rijiyar Lemo PHC	Primary	Public
11.6229	8.17187	548.3	Kano	Kiru	Kogo	Kogo BHC	Primary	Public
12.0052	8.51831	455.8	Kano	Kano_municipal	Shahuchi	Fuskas Gabas	Primary	Public
11.9707	8.51377	489.3	Kano	Kano_municipal	Sharada	Sharada PHC	Primary	Public
12.0054	7.87789	625	Kano	Gwarzo	Lakwaya	Rugoji HP	Primary	Public
12.3815	8.10137	579.3	Kano	Tsanyawa	Tatsan	Farsa HP	Primary	Public
12.28	7.94106	525.3	Kano	Tsanyawa	Yankamaye	Gezawa HP	Primary	Public
12.4774	8.50595	452.826	Kano	Dambatta	Ajumawa	Ajummawa H/P	Primary	Public
12.3828	8.06218	518	Kano	Tsanyawa	Kabagiwa	Harbau phc	Primary	Public
11.9554	8.51173	458.7	Kano	Kumbotso	Dan_maliki	Best Choice Clinic and Maternity	Primary	Private
12.0657	8.50081	470.1	Kano	Fagge	Kwachiri	Kwachiri PHC	Primary	Public
11.7419	8.84082	416	Kano	Wudil	Dagumawa	Yallahadi	Primary	Public
11.6906	8.93006	468	Kano	Wudil	Achika	Achika	Primary	Public
11.8819	8.88724	413.8	Kano	Wudil	Lajawa	Yandoji HP	Primary	Public
12.2122	8.27669	545.3	Kano	Bichi	Badume	Sabo Health Post	Primary	Public
11.8352	7.94958	604	Kano	Gwarzo	Kara	Dalal clinic (Gwarzo)	Primary	Public
12.0199	8.47485	468.9	Kano	Gwale	Kabuga	Waika Waje HC	Primary	Public
12.0548	8.48603	487.5	Kano	Fagge	Kwachiri	Dan Rimi Health Post	Primary	Public
12.3233	8.46267	442.3	Kano	Makoda	Tangaji	Tangajiyo HP	Primary	Public
12.1941	8.06381	532.3	Kano	Tsanyawa	Gozarki	Jigilawa HP	Primary	Public
12.1391	8.42148	518.422	Kano	Dawakin_tofa	Dawanau	Chedi Mai Dala Health Clinic	Primary	Public
12.1017	8.33418	500.987	Kano	Dawakin_tofa	Dawaki_west	GSS Grammar Clinic	Primary	Public
12.1185	8.33877	541.09	Kano	Dawakin_tofa	Dawaki_east	SSS Dawkin Tofa Clinic	Primary	Public
11.9177	8.42489	465.4	Kano	Kumbotso	Chalawa	Chalawa BHC	Primary	Public
12.0025	8.51621	76.7	Kano	Kano_municipal	Chedi	Chedi HC	Primary	Public
12.2134	8.18275	513.3	Kano	Bichi	Muntsira	Tsaraka Health post	Primary	Public
12.0528	8.70129	497.787	Kano	Gezawa	Zango	Daraudau health post	Primary	Public
11.9981	8.51171	469.1	Kano	Kano_municipal	She_she	Alfindiki HC	Primary	Public
11.9857	8.59625	482.4	Kano	Nassarawa	Hotoro_north	Ladanai HC	Primary	Public
12.0547	8.47726	409.2	Kano	Fagge	Rijiyar_lemo	Rijiyar Lemo MCH	Primary	Public
11.9773	8.47171	537.6	Kano	Gwale	Dorayi	Jan Bull BHC	Primary	Public
11.7301	8.18215	499.8	Kano	Kiru	Kiru	Kailani HP	Primary	Public
11.997	8.5125	459.8	Kano	Kano_municipal	She_she	Marmara MCH	Secondary	Public
12.3109	8.0225	543.6	Kano	Tsanyawa	Kabagiwa	Kabagiwa HP	Primary	Public
12.2189	8.02205	519.3	Kano	Tsanyawa	Dunbulum	Kokai HP	Primary	Public
12.3005	7.99664	562.7	Kano	Tsanyawa	Tsanyawa	Mphc tsanyawa	Primary	Public
11.9734	8.52393	464.9	Kano	Kano_municipal	Gandu_albasa	Gandu MPHC	Primary	Public
12.3686	8.51633	455.6	Kano	Makoda	Babbar_ruga	Dalal HP	Primary	Public
12.3341	8.6645	472.231	Kano	Dambatta	Fagwalawa	Katsarduwa H/P	Primary	Public
11.882	8.8874	406	Kano	Wudil	Kausani	Yandoji Hp	Primary	Public
11.3775	8.27421	571.6	Kano	Kiru	Badafi	Yarganji HP	Primary	Public
11.4345	8.23705	590.4	Kano	Kiru	Badafi	Gajale HP	Primary	Public
11.4547	8.19862	609.9	Kano	Kiru	Yalwa	Verbatim taimako	Secondary	Private
11.3536	8.24956	520.7	Kano	Kiru	Badafi	Bargi HP	Primary	Public
11.9455	8.48342	515.7	Kano	Gwale	Dorayi	Ja'aen PHC	Primary	Public
11.9175	7.93486	604	Kano	Gwarzo	Gwarzo	Yarkasuwa BHC	Primary	Public
11.9937	8.52799	499.7	Kano	Kano_municipal	Yakasai	Yakasai Zumunta Community MCH	Primary	Public
12.3806	8.14746	550.7	Kano	Bichi	Danzabuwa	Malikawa Sarari Health Post	Primary	Public
12.2666	8.20123	519.4	Kano	Bichi	Kau_kau	Rimayen Rake Health Post	Primary	Public
12.0579	8.46355	483.3	Kano	Ungogo	Bachirawa	Bachirawa Tafasa	Primary	Public
11.9817	8.57244	469.6	Kano	Nassarawa	Giginyu	Kawo HC	Primary	Public
12.1011	8.52129	476	Kano	Ungogo	Karo	Bagujan Health Post	Primary	Public
11.9851	8.51064	515.3	Kano	Gwale	Diso	Diso BHC	Primary	Public
12.0496	8.4873	482.2	Kano	Fagge	Kwachiri	Tudun Bojuwa HP	Primary	Public
11.8992	8.46039	481.7	Kano	Kumbotso	Panshekara	Chalawa Hospital	Primary	Private
12.368	8.59392	462.601	Kano	Dambatta	Saidawa	Takai HP	Primary	Public
12.302	8.54083	432	Kano	Makoda	Satame	Dawan Kaya HP	Primary	Public
12.0579	8.66031	444.984	Kano	Gezawa	Babawa	Babawa mphc	Primary	Public
12.232	8.33269	507.6	Kano	Bichi	Badume	Kawaji Health Post	Primary	Public
12.1238	8.38425	522.72	Kano	Dawakin_tofa	Dawanau	Nasarawar Bagadawa Health Clinic	Primary	Public
11.9904	8.52081	487	Kano	Kano_municipal	Kan_karofi	Prison clinic	Primary	Public
11.7442	8.8816	436.7	Kano	Wudil	Utai	Utai PHC	Primary	Public
11.9597	8.45636	524.8	Kano	Gwale	Dorayi	Unguwar Jakada HC	Primary	Public
12.0368	8.41202	465	Kano	Ungogo	Tudun_fulani	Chiromawa PHC	Primary	Public
12.3673	8.687	441.49	Kano	Dambatta	Kore	Laraba Takuya H/P	Primary	Public
11.8202	7.95077	590	Kano	Gwarzo	Kara	Dalangashi HP	Primary	Public
12.4471	8.41929	448.8	Kano	Makoda	Tabo	Dunawa HP	Primary	Public
12.1758	8.44636	503.382	Kano	Dawakin_tofa	Tattarawa	FangI Health Clinic	Primary	Public
12.0193	8.53394	417.2	Kano	Fagge	Sabon_gari_west	Middle road MCH	Primary	Public
12.0194	8.57973	494.5	Kano	Nassarawa	Dakata	JaafarMC	Primary	Public
12.0105	8.57774	438.8	Kano	Nassarawa	Kawaji	Kawaji PHC	Primary	Public
11.9928	8.81147	448.188	Kano	Gezawa	Tumbau	Tumbau health post	Primary	Public
11.9521	8.47564	464.8	Kano	Kumbotso	Chiranchi	Charanchi Phc	Primary	Public
12.2111	8.13311	517.1	Kano	Bichi	Bichi	Dutsen Karya Health Post	Primary	Public
11.5616	8.17404	530.3	Kano	Kiru	Dangora	Makatuwo HP	Primary	Public
11.965	8.47727	542.1	Kano	Gwale	Dorayi	Dorayi Karama HC	Primary	Public
11.9537	8.39147	496	Kano	Tofa	Janguza	73 Battalion MRS Janguza barracks	Primary	Public
12.3697	7.99171	486	Kano	Tsanyawa	Gurun	Nasarawa HP	Primary	Public
12.0592	8.54609	448.6	Kano	Fagge	Sabon_gari_east	Jaba PHC	Primary	Public
11.9133	8.10519	525	Kano	Gwarzo	Madadi	Makanwata HP	Primary	Public
12.0307	8.58198	478.5	Kano	Nassarawa	Kawaji	Dakata PHC	Primary	Public
12.465	8.57437	451.938	Kano	Dambatta	Gwarabjawa	Gwalaida H/P	Primary	Public
12.2815	8.49829	443.3	Kano	Makoda	Tangaji	Bakarari HP	Primary	Public
12.0371	8.76353	490.107	Kano	Gezawa	Wangara	Wangara BHC	Primary	Public
12.2066	8.31964	476.9	Kano	Bichi	Badume	Tsaure Health Post	Primary	Public
12.046	8.56722	459.1	Kano	Ungogo	Zango	Dalal Health Clinic	Primary	Public
12.0389	8.54267	440.4	Kano	Nassarawa	Kaura_goje	Kaura Goje HC	Primary	Public
12.1919	8.0164	519.3	Kano	Tsanyawa	Dunbulum	Phc dunbulum	Primary	Public
11.9818	7.98827	596	Kano	Gwarzo	Unguwar_tudu	Dorogo HP	Primary	Public
11.9948	8.52345	480.4	Kano	Kano_municipal	Yakasai	Zubairiyya HC	Primary	Public
11.9555	8.47209	546.7	Kano	Gwale	Dorayi	Dorayi Charity community HC	Primary	Public
11.9483	8.40584	436.9	Kano	Kumbotso	Danbare	Danjirima Health post	Primary	Public
12.317	8.5605	406.9	Kano	Makoda	Makoda	Jigawa Satame	Primary	Public
12.4401	8.60401	461.988	Kano	Dambatta	Gwarabjawa	Tsaraka H/P	Primary	Public
12.0744	8.71344	490.872	Kano	Gezawa	Zango	Tsalle MPHC	Primary	Public
12.1629	8.35757	535.34	Kano	Dawakin_tofa	Gargari	Dungurawa Health Clinic	Primary	Public
12.0216	8.55681	461.6	Kano	Nassarawa	Tudun_wada	Mal Shuibu MC	Primary	Public
12.0101	8.53488	358.3	Kano	Fagge	Fagge_c	Sheikh Muhammad Jidda General Hospital Kano	Secondary	Public
12.0934	8.68507	457.295	Kano	Gezawa	Zango	Zango health post	Primary	Public
12.0743	8.58124	441.7	Kano	Ungogo	Yada_kunya	Damsara Health Post	Primary	Public
12.0658	8.57277	423.3	Kano	Ungogo	Gayawa	Dankunkuru Health Post	Primary	Public
11.9847	8.56229	62.6	Kano	Nassarawa	Giginyu	Medicudiagnosi medical center	Primary	Private
11.9673	8.57978	475.5	Kano	Nassarawa	Hotoro_south	Al_Asa clinic and Maternity	Primary	Private
11.9837	8.51369	127.9	Kano	Gwale	Diso	Kofar Na'isa HC	Primary	Public
11.9865	8.52321	494.5	Kano	Kano_municipal	Kan_karofi	Unguwar gini PHC	Primary	Public
11.9975	8.57302	77	Kano	Nassarawa	Giginyu	7039294974	Primary	Private
11.9979	8.57189	279	Kano	Nassarawa	Giginyu	Fistula clinic, Magaji Maigari steet	Primary	Private
11.9278	8.51317	480.5	Kano	Kumbotso	Dan_maliki	Danmaliki Health post	Primary	Public
12.3216	8.15963	540	Kano	Bichi	Kyalli	Chiromawa Basic Health Centre	Primary	Public
12.34	8.14805	555.9	Kano	Bichi	Kyalli	Lamba Health Post	Primary	Public
12.3459	8.11027	561.3	Kano	Bichi	Danzabuwa	Danzabuwa PHC	Primary	Public
12.5462	8.52137	411.5	Kano	Makoda	Kadan_dani	Jama'ar Hazo HP	Primary	Public
12.3749	8.56701	452.364	Kano	Dambatta	Gwarabjawa	Shiddar H/P	Primary	Public
12.0911	8.76084	482.009	Kano	Gezawa	Gezawa	EHO	Primary	Public
12.0339	8.55029	77	Kano	Nassarawa	Gama	SanBell clinic and maternity	Secondary	Private
11.9297	8.51925	798.8	Kano	Kumbotso	Garun_gawa	Gurin Gawa Mphc	Primary	Public
12.0343	8.54641	441.2	Kano	Nassarawa	Kaura_goje	SanBell clinic and maternity	Secondary	Private
11.8377	8.02231	558	Kano	Gwarzo	Sabon_birni	Tumfafi HP	Primary	Public
11.9937	8.66204	499.646	Kano	Gezawa	Tsamiya_babba	Abasawa bhc	Primary	Public
12.2351	8.23675	481.4	Kano	Bichi	Bichi	Bichi General Hospital	Secondary	Public
12.2251	8.21547	527.2	Kano	Bichi	Bichi	FCE College Health Centre	Secondary	Public
12.0146	8.52803	448.5	Kano	Fagge	Sabon_gari_west	Infectious Disease Hospital Kano(IDH)	Secondary	Public
11.9939	8.50327	440.9	Kano	Gwale	Sani_mai_nagge	Mangorori HC	Primary	Public
12.0205	8.51995	465.4	Kano	Fagge	Fagge_d2	Joca Medical clinic	Primary	Private
12.025	8.51554	467.5	Kano	Fagge	Fagge_d2	Hassan Hussein Clinic and Maternity	Secondary	Private
12.0274	8.53314	365.4	Kano	Fagge	Sabon_gari_west	Continental clinic and Maternity	Primary	Private
12.029	8.53486	454.9	Kano	Fagge	Sabon_gari_west	Tunik Hospital Maternity $ Gyenaecology	Secondary	Private
11.9943	8.51551	474.5	Kano	Kano_municipal	She_she	Datti Wudilawa HC	Primary	Public
12.0584	8.48891	416.1	Kano	Ungogo	Kadawa	Danrimi Health post	Primary	Public
12.033	8.66161	485.178	Kano	Gezawa	Tsamiya_babba	Kwasangwami HP	Primary	Public
12.2707	8.38145	494.3	Kano	Bichi	Kwamarawa	Bankaura Health Post	Primary	Public
12.0491	8.57991	457.4	Kano	Ungogo	Zango	Dantamashe PHC	Primary	Public
12.022	8.52035	456.5	Kano	Fagge	Fagge_d2	Khadijat Memorial Hospital	Secondary	Private
12.0301	8.53264	397.4	Kano	Fagge	Sabon_gari_west	St.Luke Hospital and maternity	Secondary	Private
12.0326	8.53652	449	Kano	Fagge	Sabon_gari_east	Sumar Specialist Hospital	Secondary	Private
12.0899	8.655	517.501	Kano	Gezawa	Zango	Danmadanho HP	Primary	Public
11.9948	8.51403	469.3	Kano	Kano_municipal	She_she	Daneji HC	Primary	Public
12.1287	8.27153	509.75	Kano	Dawakin_tofa	Marke	Marke Health Clinic	Primary	Public
12.0946	8.43741	533.492	Kano	Dawakin_tofa	Dawanau	Dawanau BHC	Primary	Public
12.1171	8.2958	513.358	Kano	Dawakin_tofa	Marke	Yarrutu Health Clinic	Primary	Public
11.9755	8.46553	133.7	Kano	Gwale	Dorayi	Imam Wali General Hospital	Secondary	Public
11.826	7.93388	589	Kano	Gwarzo	Kara	Sabon layi MPHC	Primary	Public
12.5339	8.68742	424.183	Kano	Dambatta	Goron_maje	Goron Maje PHC	Primary	Public
12.021	8.59891	445.5	Kano	Nassarawa	Kawaji	Sauna Model PHC	Primary	Public
11.9399	8.4564	443.3	Kano	Kumbotso	Danbare	Gwazaye Health post	Primary	Public
11.9358	8.46664	467.2	Kano	Kumbotso	Chiranchi	Gyada Community Health post	Primary	Public
11.9571	8.59416	511.4	Kano	Tarauni	Hotoro	Hayin Da'e Clinic	Primary	Public
11.8826	8.05543	558	Kano	Gwarzo	Madadi	Madadi MPHC	Primary	Public
12.2573	8.09568	520.1	Kano	Tsanyawa	Daddarawa	Phc Rage	Primary	Public
12.1951	8.041	531.4	Kano	Tsanyawa	Gozarki	Rafintsamiyi HP	Primary	Public
12.3791	8.77152	439.326	Kano	Dambatta	Kore	Dumma H/P	Primary	Public
12.3582	8.74905	434.598	Kano	Dambatta	Kore	Kore PHC	Primary	Public
12.336	8.44506	486.7	Kano	Makoda	Durma	Tashar Basa HP	Primary	Public
12.1061	8.4462	530.004	Kano	Dawakin_tofa	Tumfafi	Tumfafi Health Clinic.	Primary	Public
11.9584	8.52571	458.3	Kano	Kumbotso	Garun_gawa	Jaoji Health post	Primary	Public
12.0123	8.55721	76.7	Kano	Nassarawa	Tudun_wada	Police clinic	Secondary	Public
12.06	8.39426	519.641	Kano	Dawakin_tofa	Danguguwa	Danguguwa BHC	Primary	Public
12.081	8.4166	515.596	Kano	Dawakin_tofa	Dawanau	Fagen Kawo Health Clinic	Primary	Public
12.1654	8.265	500.2	Kano	Bichi	Badume	Sanakur Health Post	Primary	Public
11.8693	7.87328	612	Kano	Gwarzo	Madadi	Kutama MPHC	Primary	Public
12.4219	8.39517	448	Kano	Makoda	Makoda	GANJI HP	Primary	Public
11.681	8.20263	506.3	Kano	Kiru	Tsaudawa	Kazurawa HP	Primary	Public
11.7172	8.22727	517.7	Kano	Kiru	Dashi	Dashi HP	Primary	Public
12.5247	8.55902	447.247	Kano	Dambatta	Gwanda	Diggol H/P	Primary	Public
11.9761	8.46201	500.9	Kano	Gwale	Dorayi	Dorayi Babba HC	Primary	Public
11.9477	8.54649	513.4	Kano	Tarauni	Unguwar_gano	Rinji Health Post	Primary	Public
11.928	7.87331	622	Kano	Gwarzo	Mainika	Mainika HP	Primary	Public
12.5809	8.4993	417.1	Kano	Makoda	Kadan_dani	DANMEDAKI HP	Primary	Public
11.7195	8.10494	527.9	Kano	Kiru	Bargoni	Bargoni HP	Primary	Public
12.1543	8.32032	530.425	Kano	Dawakin_tofa	Gargari	Dogon Marke Health Clinic	Primary	Public
12.1161	8.73092	423.2	Kano	Gezawa	Mesar_tudu	Imam Walk Health Clinic	Primary	Public
12.0165	8.62853	455.8	Kano	Gezawa	Babawa	Gunduwawa Health Clinic	Primary	Public
12.0263	8.69873	451.1	Kano	Gezawa	Jogana	Jogana Health Clinic	Primary	Public
12.0775	8.67772	434.4	Kano	Gezawa	Zango	Dambal Health Clinic	Primary	Public
12.2486	8.39698	465.9	Kano	Bichi	Saye	Bumbum Health Post	Primary	Public
12.1817	8.28868	518.7	Kano	Bichi	Badume	Gulbi Health Post	Primary	Public
12.0253	8.48017	526	Kano	Dala	Gobirawa	Burhana Health Clinic	Primary	Public
12.0116	8.51001	517	Kano	Dala	Kantudu	Kantudu Health Clinic	Primary	Public
12.0078	8.5137	508	Kano	Dala	Adakawa	Adakawa Health Clinic	Primary	Public
12.0091	8.51432	515	Kano	Dala	Kofar_mazugal	Daurawa Health Clinic	Primary	Public
12.0154	8.51617	499	Kano	Dala	Kofar_mazugal	Garba Maiskeli Health Clinic	Primary	Public
12.0062	8.51002	504	Kano	Dala	Dala	Fuskar Arewa Health Clinic	Primary	Public
11.9994	8.50343	507	Kano	Dala	Bakin_ruwa	Bakin Ruwa Health Clinic	Primary	Public
11.9762	8.54142	375.9	Kano	Tarauni	Gyadi_gyadi_arewa	Ja'oji PHC	Primary	Public
11.896	8.45935	479.4	Kano	Kumbotso	Panshekara	Kanya Clinic	Primary	Private
12.5339	8.49685	436.4	Kano	Makoda	Jibga	Yanbawa HP	Primary	Public
12.1487	8.37351	528.305	Kano	Dawakin_tofa	Kwa	Kwa Health Clinic	Primary	Public
12.1769	8.38193	507.215	Kano	Dawakin_tofa	Tattarawa	Tattarawa PHC	Primary	Public
12.1206	8.40259	524.457	Kano	Dawakin_tofa	Dawanau	Bagadawa Health Clinic	Primary	Public
12.1275	8.33766	538.877	Kano	Dawakin_tofa	Dawaki_east	Sarkakiya Health Clinic	Primary	Public
12.2336	8.41334	516.468	Kano	Dawakin_tofa	Tattarawa	Zangon Mata Health Post	Primary	Public
12.2216	8.44953	489.72	Kano	Dawakin_tofa	Ganduje	Ganduje PHC	Primary	Public
11.9976	8.32629	492.4	Kano	Tofa	Lambu	Dansudu HF	Primary	Public
12.0907	8.26454	459.4	Kano	Tofa	Dindere	Dindere HF	Primary	Public
11.9916	8.30364	498.9	Kano	Tofa	Doka	Doka PHC	Primary	Public
12.0812	8.28212	482.7	Kano	Tofa	Gajida	Gajida HF	Primary	Public
12.029	8.2588	488	Kano	Tofa	Ginsawa	Ginsawa HF	Primary	Public
12.0341	8.28859	506.5	Kano	Tofa	Yanoko	Jagaja HF	Primary	Public
11.9594	8.37888	471.1	Kano	Tofa	Janguza	Janguza cikin gari HF	Primary	Public
12.0199	8.30723	460.6	Kano	Tofa	Kwami	Kwami HF	Primary	Public
12.0062	8.35401	472.6	Kano	Tofa	Lambu	Lambu BHC	Primary	Public
11.8699	7.97577	589	Kano	Gwarzo	Getso	Getso MCH	Primary	Public
12.1747	8.3331	535.233	Kano	Dawakin_tofa	Gargari	Kunnawa Health Clinic	Primary	Public
11.954	8.48889	456.7	Kano	Gwale	Dorayi	Sabuwar Madina HC	Primary	Public
11.8925	8.49971	447.6	Kano	Kumbotso	Kumbotso	Kumbotso CHC	Primary	Public
11.7443	8.13878	504.6	Kano	Kiru	Kiru	Achilafiya HP	Primary	Public
11.679	8.12918	492.6	Kano	Kiru	Kiru	Maraku HP	Primary	Public
11.7068	8.13514	532	Kano	Kiru	Kiru	Kiru. CHC	Primary	Public
11.9904	8.39493	463.9	Kano	Tofa	Langel	Langel HF	Primary	Public
12.0424	8.31642	499.1	Kano	Tofa	Jauben_kudu	MPHC bugai	Primary	Public
11.8827	7.95406	617	Kano	Gwarzo	Kara	Koya Health Post	Primary	Public
12.4355	8.57437	465.575	Kano	Dambatta	Gwarabjawa	Maiganj H/P	Primary	Public
11.8993	8.59669	329.6	Kano	Kumbotso	Unguwar_rimi	Limawa Health post	Primary	Public
11.9309	8.55365	455.8	Kano	Kumbotso	Naibawa	Maikalwa health post	Primary	Public
11.9499	8.60922	461.7	Kano	Kumbotso	Mariri	Mariri PHC	Primary	Public
11.94	8.56801	472.9	Kano	Kumbotso	Naibawa	Naibawa health post	Primary	Public
11.9609	8.60143	483.6	Kano	Kumbotso	Mariri	Nasiha Clinic	Primary	Private
11.9998	8.57365	464.8	Kano	Nassarawa	Giginyu	Badawa HC	Primary	Public
12.2547	7.91396	561.5	Kano	Tsanyawa	Yanganau	Sabongari yanchibi HP	Primary	Public
12.2126	8.07791	538.5	Kano	Tsanyawa	Gozarki	Tafashiya phc	Primary	Public
12.2885	8.09279	542.6	Kano	Tsanyawa	Tatsan	Tatsan HP	Primary	Public
12.299	7.97945	588	Kano	Tsanyawa	Tsanyawa	Tsanyawa CHC	Primary	Public
12.194	7.98419	568.8	Kano	Tsanyawa	Zarogi	Yakanawa HP	Primary	Public
12.4126	8.08007	562.5	Kano	Tsanyawa	Tatsan	Yanamar HP	Primary	Public
12.3661	8.0178	516.7	Kano	Tsanyawa	Gurun	Yanawaki HP	Primary	Public
12.2402	7.89149	548.4	Kano	Tsanyawa	Yanganau	Yanchibi HP	Primary	Public
12.194	8.33923	465.7	Kano	Bichi	Badume	Kyauta Health Post	Primary	Public
12.3199	8.33797	483.5	Kano	Bichi	Yallami	Yallami Health Post	Primary	Public
12.2674	8.34175	520	Kano	Bichi	Fagolo	Tukuibi Health Post	Primary	Public
12.2657	8.32165	500	Kano	Bichi	Yallami	Damargu Basic Health Centre	Primary	Public
11.9618	8.58591	477.8	Kano	Tarauni	Hotoro	ARTV Clinic	Primary	Public
11.9604	8.57227	486.6	Kano	Tarauni	Unguwa_uku_kauyen_alu	Kauyen Alu BHC	Primary	Public
11.5892	8.1903	457.8	Kano	Kiru	Bauda	Bauda HP	Primary	Public
12.4731	8.53778	466.033	Kano	Dambatta	Ajumawa	Massallachi H/P	Primary	Public
11.8991	8.45734	444.5	Kano	Kumbotso	Panshekara	Panshekara PHC	Primary	Public
12.0257	8.31682	504	Kano	Tofa	Jauben_kudu	MPHC Jobe	Primary	Public
11.9929	8.35971	462.9	Kano	Tofa	Lambu	MPHC Lambu	Primary	Public
11.799	8.84613	419.6	Kano	Wudil	Sabon_gari	Wudil General Hospital	Secondary	Public
11.9366	8.03786	575	Kano	Gwarzo	Madadi	Marori HP	Primary	Public
11.9702	8.58131	76.4	Kano	Nassarawa	Hotoro_south	Hotoro South HC	Primary	Public
12.0436	8.54639	408.4	Kano	Nassarawa	Kaura_goje	Kaura Goje PHC	Primary	Public
12.0104	8.59684	526.2	Kano	Nassarawa	Kawaji	8038084617	Secondary	Public
12.0203	8.48586	511	Kano	Dala	Kofar_ruwa	Dandishe MPHC	Primary	Public
12.008	8.50591	517	Kano	Dala	Dala	Mai Unguwa Garba Health Clinic	Primary	Public
12.0204	8.50748	494	Kano	Dala	Gwammaja	Gwammaja MCH	Primary	Public
12.0033	8.50483	510	Kano	Dala	Yalwa	Lafia Sanka PHC	Primary	Public
11.997	8.49695	487	Kano	Dala	Dogon_nama	Goron Dutse Maternity and Child Health	Secondary	Public
12.0135	8.50606	509	Kano	Dala	Kabuwaya	Dala mch	Primary	Public
12.1376	8.32601	520.236	Kano	Dawakin_tofa	Marke	Keleku Health Post	Primary	Public
12.1643	8.47508	494.042	Kano	Dawakin_tofa	Jalli	Kuidawa Health Clinic.	Primary	Public
12.3031	8.39269	470.8	Kano	Bichi	Kwamarawa	Tinki Health Post	Primary	Public
12.3302	8.3897	474.3	Kano	Bichi	Kwamarawa	Kwamarawa Health Post	Primary	Public
12.145	8.46563	514.888	Kano	Dawakin_tofa	Tumfafi	Dandalama PHC	Primary	Public
12.4229	8.42826	474	Kano	Makoda	Makoda	MPHC Makoda	Primary	Public
11.5363	8.15704	600.2	Kano	Kiru	Dangora	Dangora PHC	Primary	Public
11.4868	8.18692	600.2	Kano	Kiru	Dangora	Yalwa Hp	Primary	Public
12.0026	8.50025	502	Kano	Dala	Yalwa	Yalwa MCH	Primary	Public
12.0285	8.56425	287.7	Kano	Nassarawa	Tudun_murtala	Tudun Murtala HC	Primary	Public
11.9726	8.30858	475.5	Kano	Tofa	Wangara	Tabanni HF	Primary	Public
12.3639	8.46526	481.642	Kano	Dambatta	Danbatta_west	FAGWALO H/P	Primary	Public
12.3549	8.49609	473.7	Kano	Makoda	Maitsidau	Maitsidau PHC	Primary	Public
12.2645	8.24957	514.7	Kano	Bichi	Kau_kau	Kaukau Health Post	Primary	Public
12.2544	7.95801	545.7	Kano	Tsanyawa	Yanganau	Yanganau HP	Primary	Public
12.1574	8.20868	527.098	Kano	Dawakin_tofa	Marke	Jauben Marke Health Clinic.	Primary	Public
12.4049	8.5947	440.405	Kano	Dambatta	Gwarabjawa	BALLODA H/P	Primary	Public
12.3144	7.89738	585.8	Kano	Tsanyawa	Yankamaye	Yankamaye HP	Primary	Public
12.4232	8.47948	456.7	Kano	Makoda	Jibga	Jibga HP	Primary	Public
12.1236	8.72191	197.6	Kano	Gezawa	Mesar_tudu	Messar Tudu Health Post	Primary	Public
11.9915	8.76428	417.9	Kano	Gezawa	Tumbau	Musku Health Post	Primary	Public
12.0914	8.7413	445.2	Kano	Gezawa	Ketawa	GOvt Girls College	Primary	Public
12.0682	8.75081	444.5	Kano	Gezawa	Ketawa	Ketawa Health Post	Primary	Public
12.02	8.7123	445.3	Kano	Gezawa	Jogana	Govt Girls secondary school Jogana	Primary	Public
12.1327	8.64961	434.9	Kano	Gezawa	Mesar_tudu	Baita Health Post	Primary	Public
12.3125	8.2495	542.2	Kano	Bichi	Waire	Dutsen Dorawa Health Post	Primary	Public
11.7246	8.81594	457.6	Kano	Wudil	Dagumawa	Makanwaci PHC	Primary	Public
12.0006	8.50617	508	Kano	Dala	Madigawa	Madigawa Health Clinic	Primary	Public
12.3847	8.46057	485.1	Kano	Makoda	Koguna	Koguna PHC	Primary	Public
11.9745	8.58221	478.9	Kano	Nassarawa	Hotoro_north	.Hotoro Arewa PHC	Primary	Public
12.1256	8.36803	531.28	Kano	Dawakin_tofa	Kwa	Romi Health Clinic	Primary	Public
12.2126	8.38894	490.68	Kano	Dawakin_tofa	Tattarawa	Zaura Health Post	Primary	Public
12.2356	8.48005	465.475	Kano	Dawakin_tofa	Ganduje	Roba Health Post	Primary	Public
12.2453	8.49967	454.836	Kano	Dawakin_tofa	Ganduje	Jemomi Health Post	Primary	Public
12.3285	7.92849	542.3	Kano	Tsanyawa	Yankamaye	Yankamaye phc	Primary	Public
12.013	8.4441	460.9	Kano	Ungogo	Rijiyar_zaki	Dausayi Health Clinic	Primary	Public
12.0958	8.46895	493.7	Kano	Ungogo	Ungogo	Doka Health Post	Primary	Public
12.0034	8.45575	487.1	Kano	Ungogo	Tudun_fulani	Gadan Health Post	Primary	Public
12.0425	8.57378	463.4	Kano	Ungogo	Zango	Galula Health Clinic	Primary	Public
12.0552	8.56193	425.8	Kano	Ungogo	Gayawa	Gayawa PHC	Primary	Public
11.9814	8.46581	496.5	Kano	Ungogo	Rijiyar_zaki	Get well	Secondary	Private
11.1668	8.5469	515.8	Kano	Doguwa	Dogon_kawo	Burji PHC	Primary	Public
10.7808	8.59325	739.5	Kano	Doguwa	Tagwaye	Tagwaye HP	Primary	Public
10.7358	8.59105	757.6	Kano	Doguwa	Doguwa	Doguwa GH	Secondary	Public
10.7451	8.61496	746	Kano	Doguwa	Doguwa	Kainuwa Nursing Home	Primary	Private
10.6387	8.6471	739.3	Kano	Doguwa	Dadin_kowa	Rufai HP	Primary	Public
11.1754	8.55718	582.6	Kano	Doguwa	Dogon_kawo	Dogon Kawo HP	Primary	Public
11.5382	9.24912	464.3	Kano	Takai	Kachako	Kachako PHC	Primary	Public
11.4227	9.21474	454.7	Kano	Takai	Farun_ruwa	Jigawa HP	Primary	Public
11.4504	9.21504	470.4	Kano	Takai	Farun_ruwa	Dambazau PHC	Primary	Public
11.6344	9.15382	434.2	Kano	Takai	Takai	Garandiya HP	Primary	Public
11.5123	9.1431	279.5	Kano	Takai	Zuga	Zuga HP	Primary	Public
11.9579	8.56012	475.8	Kano	Tarauni	Tarauni	Unguwa uku PHC	Primary	Public
11.9027	8.51383	473.2	Kano	Kumbotso	Kumbotso	Riga fada health post	Primary	Public
12.0691	8.59666	459.6	Kano	Ungogo	Yada_kunya	Inusawa Clinic	Primary	Public
12.0325	8.42469	375.9	Kano	Ungogo	Tudun_fulani	Jajira Health Post	Primary	Public
12.0755	8.45646	514	Kano	Ungogo	Kadawa	Kadawa Health Clinic	Primary	Public
12.576	8.47048	402	Kano	Makoda	Kadan_dani	Kantudu PHC	Primary	Public
12.2744	8.63097	478.457	Kano	Dambatta	Saidawa	Saidawa H/P	Primary	Public
11.7601	8.85138	419.2	Kano	Wudil	Dankaza	Tudun gunsau Hp	Primary	Public
11.9661	8.50195	492.2	Kano	Gwale	Dorayi	Dalal HC	Primary	Public
11.7953	8.83831	413.7	Kano	Wudil	Sabon_gari	Almubarak clinic	Primary	Private
11.8001	8.85088	413.2	Kano	Wudil	Sabon_gari	Ibrahim chigari shafaa nursing maternity home	Primary	Private
11.8007	8.84892	416.5	Kano	Wudil	Wudil	Gidan Alhazai clinic	Primary	Private
11.7929	8.83907	401.8	Kano	Wudil	Sabon_gari	Sauki Hospital	Primary	Private
11.9826	8.55178	451	Kano	Tarauni	Tarauni	Govt. House clinic	Primary	Public
11.9795	8.56133	486.2	Kano	Tarauni	Tarauni	Tarauni PHC	Primary	Public
11.9691	8.5555	479.7	Kano	Tarauni	Daurawa	Daurawa Health Facility	Primary	Public
11.9641	8.55621	557.9	Kano	Tarauni	Daurawa	Kundila Health Clinic	Primary	Public
11.8352	7.85968	590	Kano	Gwarzo	Jama'a	Malamawa HP	Primary	Public
11.8221	8.84085	415.2	Kano	Wudil	Kausani	Rsubiri HP	Primary	Public
11.903	8.51377	434.8	Kano	Kumbotso	Kumbotso	Riga fada health post	Primary	Public
11.8913	8.4271	434.8	Kano	Kumbotso	Chalawa	Runkusawa Health post	Primary	Public
11.9539	8.53133	672.8	Kano	Kumbotso	Dan_maliki	Sheka PHC	Primary	Public
11.953	8.51488	470.2	Kano	Kumbotso	Dan_maliki	Turai Yar'Aduwa Mphc	Primary	Public
12.554	8.5913	442.639	Kano	Dambatta	Gwanda	Chasko H/P	Primary	Public
12.5849	8.61692	429.479	Kano	Dambatta	Gwanda	Dukawa H/P	Primary	Public
11.9101	8.56707	448.5	Kano	Kumbotso	Unguwar_rimi	Unguwar Rimi health post	Primary	Public
12.1565	8.48268	501.682	Kano	Dawakin_tofa	Tumfafi	Yakasai Health Clinic.	Primary	Public
12.1811	8.46393	489.125	Kano	Dawakin_tofa	Jalli	Jalli PHC	Primary	Public
12.1961	8.47397	486.994	Kano	Dawakin_tofa	Jalli	Madaci Health Clinic	Primary	Public
12.0338	8.5526	486.7	Kano	Nassarawa	Hotoro_south	Al_Asha clinic and Maternity	Secondary	Private
12.2628	8.41883	464.8	Kano	Bichi	Saye	Garun Bature Health Post	Primary	Public
12.2481	8.44434	442.2	Kano	Bichi	Fagolo	Yatsi Health Post	Primary	Public
12.3456	8.51773	454.3	Kano	Makoda	Babbar_ruga	Shantake HP	Primary	Public
11.1146	8.54629	594.2	Kano	Doguwa	Falgore	Fanyabo HP	Primary	Public
11.1212	8.57571	583.7	Kano	Doguwa	Falgore	Falgore MPHC	Primary	Public
10.6865	8.57597	749.8	Kano	Doguwa	Unguwar_natsohuwa	U/natsohuwa HP	Primary	Public
10.6711	8.54561	762.1	Kano	Doguwa	Unguwar_natsohuwa	Asada Health Facility	Primary	Public
10.6967	8.62286	700.9	Kano	Doguwa	Dadin_kowa	Dadin Kowa Nursing & Maternity Home	Primary	Private
10.7016	8.63009	771.3	Kano	Doguwa	Dadin_kowa	Dadin Kowa Health Clinic	Primary	Public
10.649	8.68687	732.9	Kano	Doguwa	Maraku	Maraku Health Facility	Primary	Public
12.0618	8.44875	487.9	Kano	Ungogo	Bachirawa	Katsinawa Health Post	Primary	Public
12.079	8.53529	448	Kano	Ungogo	Fanisau	Panisau Health clinic	Primary	Public
11.9788	8.45847	485.5	Kano	Ungogo	Rijiyar_zaki	Rijiyar Zaki PHC	Primary	Public
12.0102	8.58003	475.4	Kano	Nassarawa	Kawaji	Family and Maternity clinic	Secondary	Private
12.0042	8.54719	477.9	Kano	Nassarawa	Giginyu	Yacham Clinic	Secondary	Private
12.0188	8.53835	290.8	Kano	Fagge	Sabon_gari_east	IDEAL HOSPITAL	Secondary	Private
12.0117	8.60056	463.7	Kano	Nassarawa	Kawaji	Alamunarwa clinic & Maternity Home	Secondary	Private
12.2642	8.61989	480.502	Kano	Dambatta	Saidawa	Koya H/P	Primary	Public
11.9956	8.42873	448.2	Kano	Ungogo	Rijiyar_zaki	Rimin Zakara Health Post	Primary	Public
12.055	8.60642	448.8	Kano	Ungogo	Rangaza	S/Rangaza Health Clinic	Primary	Public
12.0918	8.45017	511.1	Kano	Ungogo	Ungogo	Sabon garin Doka Health Post	Primary	Public
12.0418	8.48197	514	Kano	Dala	Gobirawa	Salamatu Clinic	Primary	Private
12.0448	8.48175	521	Kano	Dala	Gobirawa	Kurna PHC	Primary	Public
12.056	8.474	503	Kano	Dala	Gobirawa	Mariya Sunusi Maternity Hospital	Secondary	Public
12.0196	8.49646	475	Kano	Dala	Kofar_ruwa	Kofar Ruwa Basic Health Clinic	Primary	Public
12.2902	8.53004	436.7	Kano	Makoda	Satame	Satame HP	Primary	Public
11.4874	9.10649	489.3	Kano	Takai	Falali	Kyansha HP	Primary	Public
12.0725	8.37267	513.068	Kano	Dawakin_tofa	Danguguwa	Kadawa Health Clinic	Primary	Public
12.0827	8.51669	479.4	Kano	Ungogo	Fanisau	Sabongarin maiwa health post	Primary	Public
11.9382	8.55897	464.1	Kano	Tarauni	Unguwar_gano	Yar Akwa Clinic	Primary	Public
11.9688	8.54428	448	Kano	Tarauni	Gyadi_gyadi_kudu	Gyadi Gyadi Kudu Clinic	Primary	Public
11.963	8.53547	503.6	Kano	Tarauni	Babban_giji	Hausawa BHC	Primary	Public
11.9344	8.53954	452.5	Kano	Tarauni	Darmanawa	Dan tsinke BHC	Primary	Public
12.4391	8.51502	484.185	Kano	Dambatta	Danbatta_west	TOP CARE HOSPITAL & MATERNITY	Secondary	Private
12.1874	8.48829	493.008	Kano	Dawakin_tofa	Jalli	Yumfawa Health Clinic	Primary	Public
11.87	8.92228	424.2	Kano	Wudil	Lajawa	Lajawa PHC	Primary	Public
11.9931	8.51255	485.4	Kano	Gwale	Mandawari	Turaki Nursing Home	Primary	Private
12.0233	8.53193	383.3	Kano	Fagge	Sabon_gari_west	Marry land maternity center	Primary	Private
11.984	8.4941	491.3	Kano	Gwale	Sani_mai_nagge	Baba clinic and maternity	Primary	Private
12.0264	8.53556	442.5	Kano	Fagge	Sabon_gari_east	Fortress Clinic and Maternity	Secondary	Private
11.9839	8.49585	492.9	Kano	Gwale	Sani_mai_nagge	Ivory Clinic and Maternity	Secondary	Private
11.9812	8.49617	492.4	Kano	Gwale	Sani_mai_nagge	Halal Clinic and Maternity	Primary	Private
11.9872	8.48747	499.8	Kano	Gwale	Kabuga	FCE staff Clinic	Primary	Public
12.0261	8.5351	463.4	Kano	Fagge	Sabon_gari_east	Cordial Hospital and Maternity	Secondary	Private
12.0343	8.54633	458.2	Kano	Fagge	Sabon_gari_east	Alfa clinic and maternity	Primary	Private
11.9876	8.49722	474.2	Kano	Gwale	Sani_mai_nagge	Maryam Adam Clinic and maternity	Primary	Private
12.0302	8.53839	460.6	Kano	Fagge	Sabon_gari_west	Nakowa Hospital	Secondary	Private
11.8432	7.95912	588	Kano	Gwarzo	Kara	Kara HP	Primary	Public
11.8031	7.8938	583	Kano	Gwarzo	Jama'a	Badari HP	Primary	Public
12.208	8.49713	479.425	Kano	Dawakin_tofa	Jalli	Dan Itace Health Post	Primary	Public
12.0376	8.39911	492.349	Kano	Dawakin_tofa	Danguguwa	Gabari Health Post	Primary	Public
11.9241	8.54381	460	Kano	Kumbotso	Naibawa	Wailari Health post	Primary	Public
12.0053	8.54681	509.2	Kano	Nassarawa	Tudun_wada	Fadi Medical Laboratory	Secondary	Private
12.2887	8.36788	543.1	Kano	Bichi	Kwamarawa	Margar Dari	Primary	Public
12.3	8.33557	411.9	Kano	Bichi	Yallami	Daddo Health Post	Primary	Public
12.2988	8.41178	480.8	Kano	Bichi	Yallami	Galaji Health Post	Primary	Public
11.962	8.48006	494.5	Kano	Gwale	Dorayi	classic Nagari Hospital and Maternity	Primary	Private
11.9563	8.49071	487.5	Kano	Gwale	Dorayi	Place Clinic and Maternity	Secondary	Private
11.9536	8.49253	486.7	Kano	Gwale	Dorayi	Soft Care Hospital	Secondary	Private
12.0304	8.53443	180.5	Kano	Fagge	Sabon_gari_east	Zoputa Clinic and Maternity	Secondary	Private
12.0284	8.53901	443.8	Kano	Fagge	Fagge_d2	Good Pasture Clinic and Maternity	Secondary	Private
11.758	8.82468	438	Kano	Wudil	Dankaza	Dagumawa HP	Primary	Public
12.0272	8.53946	471.7	Kano	Fagge	Sabon_gari_east	NAZ Clinic and Maternity	Secondary	Private
11.7849	8.87591	406.6	Kano	Wudil	Kausani	Fadi sanka Hp	Primary	Public
11.9235	8.59618	560.6	Kano	Kumbotso	Kureken_sani	Yan Hamar Health post	Primary	Public
12.0194	8.5428	461.9	Kano	Fagge	Sabon_gari_east	Mos Metro Hospital	Primary	Private
12.0075	8.49269	485.6	Kano	Gwale	Goron_dutse	Hanaan International Family Clinic	Primary	Private
12.019	8.53894	453.7	Kano	Fagge	Sabon_gari_east	Modular Clinic and matermity	Secondary	Private
12.0181	8.53906	468.9	Kano	Fagge	Sabon_gari_east	Where else Clinic and maternity	Secondary	Private
11.9273	8.61111	482.9	Kano	Kumbotso	Mariri	Zara health post	Primary	Public
12.0051	8.53431	459.9	Kano	Fagge	Fagge_a	Sabo Clinics	Secondary	Private
11.9848	8.49777	490.9	Kano	Gwale	Sani_mai_nagge	Hannah Hospital and Fertility Centre	Primary	Private
12.0543	8.27067	513	Kano	Tofa	Tofa	Tofa community HF	Primary	Private
11.9727	8.33236	463.5	Kano	Tofa	Unguwar_rimi	Unguwar Rimi HF	Primary	Public
12.0579	8.33472	468.6	Kano	Tofa	Yalwa_karama	Yalwa karama HF	Primary	Public
12.0278	8.36847	454.4	Kano	Tofa	Yarimawa	Yarimawa HF	Primary	Public
11.9553	8.55013	486.1	Kano	Tarauni	Darmanawa	Zaks Clinic and Maternity	Secondary	Private
11.9629	8.5414	469.8	Kano	Tarauni	Babban_giji	Triumph clinic and maternity	Secondary	Private
11.9728	8.54123	508	Kano	Tarauni	Gyadi_gyadi_arewa	Crescent clinic	Secondary	Private
11.9747	8.53813	490.7	Kano	Tarauni	Gyadi_gyadi_arewa	Premier Clinic	Secondary	Private
11.9661	8.54252	526.7	Kano	Tarauni	Babban_giji	Amity Hospital	Secondary	Private
12.2624	8.04178	558.8	Kano	Tsanyawa	Daddarawa	Yanmaman HP	Primary	Public
12.3284	8.07302	543.2	Kano	Tsanyawa	Tatsan	Yargwanda phc	Primary	Public
11.9742	8.45134	471.9	Kano	Gwale	Dorayi	Khafijah Memorial Hospital LTD.	Secondary	Private
11.8023	8.86885	416.5	Kano	Wudil	Kausani	Gachi kedi HC	Primary	Public
12.0067	8.54847	478.9	Kano	Nassarawa	Tudun_wada	Ahsmadiyya Muslim Dental Hospital	Secondary	Private
12.0294	8.49218	527	Kano	Dala	Kofar_ruwa	Kofar Ruwa B Health Clinic	Primary	Public
12.0015	8.49463	501	Kano	Dala	Dogon_nama	City Medical Clinical	Primary	Private
11.9885	8.56461	486.1	Kano	Nassarawa	Giginyu	Giginyu Basic Healthcare	Primary	Public
12.4378	8.52251	479.843	Kano	Dambatta	Danbatta_east	Women Center	Primary	Public
12.5174	8.63283	436.601	Kano	Dambatta	Gwarabjawa	Baushe H/P	Primary	Public
12.5076	8.46915	475.157	Kano	Dambatta	Ajumawa	Yammawar Gamji H/P	Primary	Public
12.4882	8.47604	469.251	Kano	Dambatta	Ajumawa	Yammawar Wanzamai H/P	Primary	Public
12.3878	8.6303	454.193	Kano	Dambatta	Saidawa	Marken Mahuta H/P	Primary	Public
12.4103	8.65101	446.582	Kano	Dambatta	San_san	Dungurmi H/P	Primary	Public
12.4311	8.67749	436.894	Kano	Dambatta	San_san	Kwasauri H/P	Primary	Public
12.1906	8.22457	524.7	Kano	Bichi	Muntsira	Muntsira Health Post	Primary	Public
12.1898	8.19128	507.4	Kano	Bichi	Muntsira	Sani'a'awa Health Post	Primary	Public
12.1976	8.27354	522.4	Kano	Bichi	Muntsira	Madinai Health Post	Primary	Public
12.275	8.57052	478	Kano	Makoda	Satame	Yallada HP	Primary	Public
12.3264	8.52261	437.8	Kano	Makoda	Babbar_ruga	Dr. Wada Waziri PHC	Primary	Public
12.339	8.52031	452.5	Kano	Makoda	Babbar_ruga	Audu Bako HP	Primary	Public
12.3722	8.43798	482.3	Kano	Makoda	Koguna	Sabon Ruwa H/Post	Primary	Public
11.9929	8.51804	489.5	Kano	Kano_municipal	Tudun_wazurchi	Emir palace clinic	Primary	Public
12.0449	8.48246	509.8	Kano	Fagge	Rijiyar_lemo	Kunya Hospital and Maternity	Secondary	Private
12.0532	8.48116	478.5	Kano	Fagge	Rijiyar_lemo	Amfani Nursing and Maternity Home LTD	Secondary	Private
11.9198	8.4658	479.2	Kano	Kumbotso	Panshekara	Zawaciki Health post	Primary	Public
12.0187	8.53157	472.2	Kano	Fagge	Sabon_gari_west	Emoton Clinic	Primary	Private
12.287	7.8844	559	Kano	Tsanyawa	Yankamaye	Zakawa HP	Primary	Public
12.0206	8.53718	466.1	Kano	Fagge	Sabon_gari_east	Lafiya Surgery Hospital	Secondary	Private
12.2487	7.99186	538.5	Kano	Tsanyawa	Zarogi	Zarogi HP	Primary	Public
11.4438	9.08706	489.5	Kano	Takai	Fajewa	Fajewa MPHC	Primary	Public
12.0102	8.54238	492.3	Kano	Fagge	Sabon_gari_east	International Clinic and Hospital LTD	Secondary	Private
11.3412	9.12861	422.2	Kano	Takai	Bagwaro	Birnin Bako HP	Primary	Public
11.5607	9.32044	497	Kano	Takai	Kachako	Huguma PHC	Primary	Public
11.926	7.93738	607	Kano	Gwarzo	Unguwar_tudu	Gwarzo General Hospital	Secondary	Public
11.9851	8.51544	482.7	Kano	Gwale	Gwale	Imam Memorial Hospital	Secondary	Public
12.1392	8.39304	519.891	Kano	Dawakin_tofa	Kwa	Chedi Babbar Riga Health Clinic	Primary	Public
11.9791	8.5587	500.2	Kano	Tarauni	Tarauni	Standard Specialist Hospital	Secondary	Private
11.9782	8.54266	473.7	Kano	Tarauni	Tarauni	Alnuory Specialist Hospital	Secondary	Private
11.9778	8.54118	482.7	Kano	Tarauni	Gyadi_gyadi_arewa	Access Clinic	Secondary	Private
11.954	8.57082	546.7	Kano	Tarauni	Unguwa_uku_kauyen_alu	Medi care Clinic & Maternity	Secondary	Private
11.9621	8.58099	479.6	Kano	Tarauni	Hotoro	Hotoro PHC	Primary	Public
11.9598	8.57985	467.5	Kano	Tarauni	Hotoro	Yutib Nursing and Maternity Home	Primary	Private
12.4282	8.51336	474.554	Kano	Dambatta	Danbatta_west	Dambatta General Hospital	Secondary	Public
12.4199	8.51386	457.611	Kano	Dambatta	Danbatta_west	Police Medical Center	Primary	Public
12.5016	8.43959	423.8	Kano	Makoda	Tabo	Koran Tabo H/Post	Primary	Public
12.4933	8.49805	427.4	Kano	Makoda	Jibga	Bare Bari H/Post	Primary	Public
12.0151	8.54559	244.4	Kano	Nassarawa	Tudun_wada	ECWA Eye Hospital	Secondary	Private
10.7078	8.68276	796	Kano	Doguwa	Riruwai	Kwando HP	Primary	Public
10.6704	8.74099	807.9	Kano	Doguwa	Doguwa	Dariyar Shere HP	Primary	Public
10.6045	8.7205	794.1	Kano	Doguwa	Maraku	Bahawa HP	Primary	Public
10.5757	8.71583	825.7	Kano	Doguwa	Maraku	Yalwan Dan Musa HP	Primary	Public
10.76	8.62443	730.9	Kano	Doguwa	Zainabi	Dokar Goma HP	Primary	Public
10.75	8.72744	863	Kano	Doguwa	Riruwai	Riruwai BHCM	Primary	Public
12.0007	8.53411	489.9	Kano	Fagge	Fagge_a	Crown Dental Clinic	Secondary	Private
11.9839	8.53849	491.9	Kano	Tarauni	Tarauni	Head of Civil service Clinic	Primary	Public
12.0113	8.57211	152.8	Kano	Nassarawa	Kawaji	CBN staff clinic (currently called Diagnostic Treat Center)	Secondary	Public
12.0356	8.4775	478.3	Kano	Ungogo	Tudun_fulani	Tudun Fulani PHC	Primary	Public
12.0923	8.49032	465.7	Kano	Ungogo	Ungogo	Ungogo PHC	Primary	Public
12.0673	8.46186	523.8	Kano	Ungogo	Bachirawa	Unicare Hospital	Secondary	Private
11.9881	8.51809	472.9	Kano	Kano_municipal	Tudun_wazurchi	Hasiya Bayero peaditric Hospital	Secondary	Public
11.9911	8.52903	485.3	Kano	Kano_municipal	Kan_karofi	Nuhu Bamalli maternity	Secondary	Public
12.0884	8.75187	457.4	Kano	Gezawa	Ketawa	General Hospital	Secondary	Public
11.9684	8.42686	466.3	Kano	Ungogo	Rijiyar_zaki	University Health Services Bayero University Kano(New Campus)	Secondary	Public
12.058	8.47097	489.7	Kano	Ungogo	Bachirawa	Waziri Shehu Gidado General Hospital	Secondary	Public
12.2429	8.17445	509.5	Kano	Bichi	Bichi	Karari Health Post	Primary	Public
12.2691	8.29317	492.4	Kano	Bichi	Badume	Yanbundu Health Post	Primary	Public
11.5806	9.15573	454.8	Kano	Takai	Kuka	Kogo HP	Primary	Public
11.4113	9.19698	436.2	Kano	Takai	Farun_ruwa	Faruruwa PHC	Primary	Public
11.3752	9.17957	460.1	Kano	Takai	Bagwaro	Bagwaro PHC	Primary	Public
11.4701	9.23486	453.3	Kano	Takai	Farun_ruwa	Yada HP	Primary	Public
11.9737	8.57029	556.8	Kano	Nassarawa	Hotoro_south	Hallmark clinic and Maternity	Secondary	Private
12.3118	8.28492	527.2	Kano	Bichi	Waire	Belli Health Post	Primary	Public
12.331	8.27368	538.1	Kano	Bichi	Waire	Jinjimawa Health Post	Primary	Public
12.3456	8.22085	488.9	Kano	Bichi	Waire	Waire Health Post	Primary	Public
12.3088	8.21575	565.6	Kano	Bichi	Kau_kau	Damisa Health Post	Primary	Public
12.0151	8.51207	504	Kano	Dala	Gwammaja	Juwairiya Clinic and Maternity	Primary	Private
12.2555	8.16919	517.3	Kano	Bichi	Kyalli	Hagawa Health Post	Primary	Public
12.2744	8.15569	515.7	Kano	Bichi	Kyalli	Yangwarzo Health Facility	Primary	Public
12.3005	8.14923	521.4	Kano	Bichi	Kyalli	Tsidau Health post	Primary	Public
10.8163	8.68843	685.2	Kano	Doguwa	Zainabi	Karasa HP	Primary	Public
10.7846	8.62781	738	Kano	Doguwa	Zainabi	Zainabi HP	Primary	Public
10.7802	8.61191	723.2	Kano	Doguwa	Tagwaye	Maikwandira HP	Primary	Public
10.6766	8.59244	789.4	Kano	Doguwa	Dadin_kowa	Sabuwar Kaura HP	Primary	Public
12.0261	8.55706	461.7	Kano	Nassarawa	Tudun_wada	UNIQUE Care clinic	Secondary	Private
11.9762	8.48089	502.1	Kano	Gwale	Dorayi	BUK Staff Clinic	Secondary	Public
12.1083	8.33285	509.653	Kano	Dawakin_tofa	Dawaki_west	Dawakin Tofa General Hospital	Secondary	Public
12.151	8.37971	514.6	Kano	Dawakin_tofa	Kwa	GGSS Kwa Clinic	Primary	Public
12.2227	8.42834	484.367	Kano	Dawakin_tofa	Ganduje	Dam famine Tofa Heath Post	Primary	Public
12.1799	8.35707	523.829	Kano	Dawakin_tofa	Gargari	Gudau Health Clinic	Primary	Public
12.0912	8.43133	533.727	Kano	Dawakin_tofa	Dawanau	Sultan Clinic and Martanity	Primary	Private
11.3231	9.14198	303.3	Kano	Takai	Bagwaro	Bango HP	Primary	Public
11.3915	9.09252	467.5	Kano	Takai	Fajewa	Hatsai HP	Primary	Public
12.0843	8.441	552.642	Kano	Dawakin_tofa	Dawanau	Dawanau General Psychiatric Hospital.	Secondary	Public
11.7106	8.19778	504.3	Kano	Kiru	Kiru	Gazan HP	Primary	Public
11.6352	8.01644	578.7	Kano	Kiru	Baawa	Sakarma	Primary	Public
11.5983	7.98718	550.7	Kano	Kiru	Baawa	Baawa PHC	Primary	Public
12.2327	8.23523	540.3	Kano	Bichi	Bichi	Excellence Hospital	Secondary	Private
12.0104	8.5751	429.5	Kano	Nassarawa	Kawaji	Top Care Specialist Medical Center	Secondary	Private
11.9767	8.56336	492.8	Kano	Tarauni	Tarauni	Excellence clinic & Maternity	Primary	Private
12.0109	8.57226	439.2	Kano	Nassarawa	Kawaji	Abdulwahab Clinic and Maternity	Secondary	Private
11.5413	9.11787	457.4	Kano	Takai	Kuka	Gamawa HP	Primary	Public
12.0137	8.51719	492	Kano	Dala	Kofar_mazugal	Zakirai Nursing and Maternity Home	Primary	Private
12.0285	8.48355	496	Kano	Dala	Gobirawa	Gobirawa Health Clinic	Primary	Public
12.035	8.48667	523	Kano	Dala	Gobirawa	Haj. Umma Zaria Health Clinic	Primary	Public
12.0916	8.42322	539.55	Kano	Dawakin_tofa	Dawanau	Dawanau Hospital and Maternity	Primary	Private
11.4652	9.03875	453.2	Kano	Takai	Falali	Falali HP	Primary	Public
11.5237	9.06598	465.4	Kano	Takai	Kuka	Kafin sidda	Primary	Public
12.1443	8.42186	520.032	Kano	Dawakin_tofa	Tumfafi	Chedi Ingawa Adolescent Health and Imformation Community Health Clinic.	Primary	Private
12.0094	8.52279	485.4	Kano	Kano_municipal	Zaitawa	Yan Awaki PHC	Primary	Public
11.9883	8.5184	453.1	Kano	Kano_municipal	Tudun_wazurchi	Hasiya Bayero pediatric Hospital	Secondary	Public
11.9912	8.52903	467.3	Kano	Kano_municipal	Kan_karofi	Nuhu Bamalli maternity hospital	Secondary	Public
12.064	8.53407	476	Kano	Ungogo	Fanisau	Yola Health Post	Primary	Public
12.0701	8.48662	460.1	Kano	Ungogo	Kadawa	Zangon Bare bari	Primary	Public
11.437	9.13704	468.9	Kano	Takai	Karfi	Shawu h/p	Primary	Public
11.4479	9.19459	0	Kano	Takai	Karfi	Diribo h/p	Primary	Public
11.499	8.04272	605.6	Kano	Kiru	Dansoshiya	Gabari HP	Primary	Public
11.3736	8.16924	599.2	Kano	Kiru	Badafi	Badafi HP	Primary	Public
11.5946	8.08086	568	Kano	Kiru	Baawa	Maska HP	Primary	Public
11.4579	8.20283	594.4	Kano	Kiru	Dangora	Kafin maiyaki CHC	Primary	Public
11.969	8.51206	495.2	Kano	Kano_municipal	Sharada	Sharada industrial Clinic	Primary	Private
11.9798	8.52939	475.9	Kano	Kano_municipal	Gandu_albasa	Saymays specialist Hospital	Secondary	Private
11.9832	7.86692	607	Kano	Gwarzo	Lakwaya	Lakwaya MPHC	Primary	Public
11.9742	8.5068	478	Kano	Kano_municipal	Sharada	Al- Iman clinic	Primary	Private
12.033	8.51784	363.4	Kano	Fagge	Kwachiri	Armed Force Specialist Hospital Kano	Secondary	Public
11.4993	8.04263	641.1	Kano	Kiru	Dansoshiya	Dansoshiya HP	Primary	Public
11.5379	8.07231	579.3	Kano	Kiru	Dansoshiya	Dansoshiya HP	Primary	Public
11.7061	8.12857	530.2	Kano	Kiru	Kiru	yakamata maternity	Secondary	Private
11.9831	8.56276	521.4	Kano	Nassarawa	Giginyu	Nol Int'l Diagnosis center	Secondary	Private
12.013	8.5664	430.6	Kano	Nassarawa	Kawaji	Doctors clinic	Secondary	Private
11.5421	9.25868	477.9	Kano	Takai	Kachako	Farida Clinic Kachako	Primary	Private
11.9989	8.52251	509.6	Kano	Kano_municipal	Zango	Murtala Muhammad Specialist Hospital	Secondary	Public
12.0677	8.61288	463.7	Kano	Ungogo	Rangaza	Zaura Dan'baba	Primary	Public
11.9843	8.53513	493.1	Kano	Kano_municipal	Gandu_albasa	Barewa clinics and maternity hospital.	Secondary	Private
12.0373	8.47849	488.7	Kano	Ungogo	Tudun_fulani	Al-wasa'u Maternity Clinic	Primary	Private

## Sheet: Zamfara HF List
GPS Latitude	GPS Longitude	GPS Altitude	State	LGA	Ward	Health Facility Name	Health Facility Level	Health Facility Ownership
11.91	6.40752	476.963	Zamfara	Maru	Bingi	Bini	Primary	Public
12.5864	6.12801	293.6	Zamfara	Talata_mafara	Makera_take_tsaba	Tungar waje dispensary	Primary	Public
11.5595	5.8216	417.4	Zamfara	Maru	Dankurmi	Unashin yanbarebari	Primary	Public
12.5394	6.0971	308.4	Zamfara	Talata_mafara	Kayaye	Bakin Zaje dispensary	Primary	Public
11.9463	6.87031	548.1	Zamfara	Tsafe	Tsafe_central	Sungawa dispensary	Primary	Public
12.1825	6.66101	437.8	Zamfara	Gusau	Galadima	Hilal Specialist Hospital	Secondary	Private
12.2445	6.19207	398.8	Zamfara	Maru	Kanoma	Kwantaragi dispensary	Primary	Public
12.1785	6.69273	454.8	Zamfara	Gusau	Tudun_wada	GGASS clinic	Primary	Public
12.143	6.72367	458.7	Zamfara	Gusau	Tudun_wada	FCET College clinic	Secondary	Public
11.9246	7.04951	534	Zamfara	Tsafe	Yanware	Dan Ammana Galadima dispensary	Primary	Public
12.1743	6.65813	451.7	Zamfara	Gusau	Galadima	Gusau medical clinic	Secondary	Private
11.8727	5.46891	341.9	Zamfara	Bukkuyum	Kyaram	Ruwan kura Dispensary	Primary	Public
12.1421	5.8731	320	Zamfara	Anka	Galadima	HC Kadaddaba	Primary	Public
12.213	5.80216	363.4	Zamfara	Anka	Waramu	Health clinic Shabli	Primary	Public
12.2458	6.18219	375.6	Zamfara	Talata_mafara	Gwaram	Gidan Kane dispensary	Primary	Public
12.7567	6.56151	423	Zamfara	Zurmi	Dole	Gidan Danzara Dispensary	Primary	Public
11.9405	6.70557	543.6	Zamfara	Gusau	Wanke	Bakin dutsi dispensary	Primary	Public
12.1817	6.92027	476.8	Zamfara	Gusau	Ruwan_bore	Gorar wake dispensary	Primary	Public
12.889	6.48329	377	Zamfara	Zurmi	Moriki	Kwanguami dispensary	Primary	Public
12.8697	6.48297	385	Zamfara	Zurmi	Moriki	Children and Women Clinic	Primary	Public
11.6068	6.28358	454.9	Zamfara	Maru	Dangulbi	Kango Disp	Primary	Public
11.4848	6.32235	456.9	Zamfara	Maru	Dangulbi	Tasa Disp	Primary	Public
11.4699	6.37069	503.7	Zamfara	Maru	Dangulbi	Kwana Disp	Primary	Public
11.455	6.12041	432.5	Zamfara	Maru	Dangulbi	Wabi Disp	Primary	Public
12.0372	7.10243	486.7	Zamfara	Tsafe	Yanware	Tabkin Kazai	Primary	Public
11.9795	7.07012	501.5	Zamfara	Tsafe	Yanware	Mandaba dispensary	Primary	Public
12.0129	7.11265	489.8	Zamfara	Tsafe	Yankuzo_b	Buke Buke dispensary	Primary	Public
11.5501	5.87261	445	Zamfara	Maru	Dankurmi	Getso Disp	Primary	Public
11.4815	5.82937	424.4	Zamfara	Maru	Dankurmi	Yar yahaiya	Primary	Public
11.5204	5.88402	403.8	Zamfara	Maru	Dankurmi	Farin ruwa Disp	Primary	Public
11.5552	6.07399	424.4	Zamfara	Maru	Dankurmi	Zamfarawa Community Disp	Primary	Public
12.2668	6.06377	361.6	Zamfara	Talata_mafara	Kagara	Matuna dispensary	Primary	Public
12.6376	6.58567	423.6	Zamfara	Kaura_namoda	Yankaba	Federal Polytechnic Kaura Namoda, Zamfara State	Secondary	Public
12.1764	6.07921	340.5	Zamfara	Talata_mafara	Jangebe	Mashya dispensary	Primary	Public
12.1771	6.07677	351.5	Zamfara	Talata_mafara	Jangebe	Gidan haki dispensary	Primary	Public
12.3083	6.13147	402.6	Zamfara	Talata_mafara	Kagara	Dankalgo dispensary	Primary	Public
12.2599	6.10709	390.2	Zamfara	Talata_mafara	Gwaram	Duhun karki	Primary	Public
12.2478	6.89352	460.2	Zamfara	Gusau	Wonaka	Togai dispensary	Primary	Public
12.7509	6.28757	369.1	Zamfara	Maradun	Faru_magami	Alumma clinic	Primary	Private
12.214	6.16428	367.8	Zamfara	Talata_mafara	Gwaram	Yargada dispensary	Primary	Public
12.32	6.15059	377	Zamfara	Talata_mafara	Morai	Sakarawa dispensary	Primary	Public
12.6091	6.64171	411.7	Zamfara	Kaura_namoda	Sarkin_mafara_sarkin_baura	Bula Community Dispensary	Primary	Public
12.2485	6.55203	229.2	Zamfara	Bungudu	Bungudu	Bungudu Approved school clinic	Primary	Public
12.5866	6.57848	382.5	Zamfara	Kaura_namoda	Galadima_dan_galadima	Allahuwa Community Dispensary	Primary	Public
12.6059	6.58566	457.1	Zamfara	Kaura_namoda	Sarkin_mafara_sarkin_baura	Comprehensive Clinic Kaura	Primary	Public
12.1717	6.68374	452.9	Zamfara	Gusau	Tudun_wada	Daula private Hospital	Secondary	Private
12.2546	6.55652	394.7	Zamfara	Bungudu	Bungudu	UDSS Clinic	Primary	Public
12.1695	6.66561	430.9	Zamfara	Gusau	Sabon_gari	Rama hospital	Secondary	Private
12.155	6.66996	427.4	Zamfara	Gusau	Sabon_gari	Fatima clinic and maternity	Secondary	Private
11.9328	6.37597	451.726	Zamfara	Maru	Bingi	Danbasa	Primary	Public
12.169	6.67609	375.8	Zamfara	Gusau	Tudun_wada	MRS	Secondary	Public
11.6431	6.56003	552.5	Zamfara	Gusau	Magami	Kunlelai dispensary	Primary	Public
12.2366	5.06439	200.7	Zamfara	Gummi	Kurfa	Gambandar Danjafa Dispensary	Primary	Public
11.8769	6.71942	549.1	Zamfara	Tsafe	Kwaren_ganuwa	Marbe clinic	Primary	Private
11.2812	6.5267	475	Zamfara	Maru	Dansadau	Madaka	Primary	Public
11.9526	6.92235	564.5	Zamfara	Tsafe	Tsafe_central	WCWC, Tsafe	Primary	Public
12.1997	6.98773	478.9	Zamfara	Gusau	Wonaka	Bawo dispensary	Primary	Public
12.2036	7.00195	266.2	Zamfara	Gusau	Ruwan_bore	Butsa community dispensary	Primary	Public
12.1744	6.9977	449.1	Zamfara	Gusau	Wonaka	Akuzo dispensary	Primary	Public
12.1513	6.69041	479.8	Zamfara	Gusau	Tudun_wada	MUM specialist hospital	Secondary	Private
12.1718	6.67147	455.2	Zamfara	Gusau	Galadima	St. Dominic's clinic	Secondary	Private
12.1736	6.69092	479.5	Zamfara	Gusau	Tudun_wada	Shukura Medical clinic	Secondary	Private
11.5218	6.50914	558.5	Zamfara	Maru	Dansadau	Chabi Disp	Primary	Public
12.0236	5.31823	266	Zamfara	Gummi	Birnin_tudu	Leshi Dispensary	Primary	Public
12.8142	6.47655	390.8	Zamfara	Maradun	Kaya	Takalmawa Dispebsary	Primary	Public
12.1492	5.10715	223.6	Zamfara	Gummi	Uban_dawaki	Danfako Dispensary	Primary	Public
12.6984	6.81353	426	Zamfara	Zurmi	Dauran_birnin_tsaba	Garin Maitsaba dispensary	Primary	Public
12.7568	5.8579	287.2	Zamfara	Bakura	Dankadu	Dambo PHC	Primary	Public
12.0608	5.87133	374.2	Zamfara	Anka	Matseri	Kwanar Maje dispensary	Primary	Public
12.1633	6.66163	452.1	Zamfara	Gusau	Mayana	Chediya Ukku dispensary	Primary	Public
12.118	4.89991	215.2	Zamfara	Gummi	Gayari	PHC Gayari	Primary	Public
12.3463	6.32826	378.9	Zamfara	Maru	Maru	Kadauri dispensary	Primary	Public
12.1297	5.76509	294.5	Zamfara	Anka	Barayar_zaki	PHC Barayar zaki	Primary	Public
12.2747	5.85294	134.9	Zamfara	Anka	Galadima	Health Clinic Inwala	Primary	Public
12.282	6.7009	438.7	Zamfara	Bungudu	Bela_rawaiya	Yarlabe Clinic	Primary	Public
12.8326	5.80787	275.2	Zamfara	Bakura	Nasarawa	Tumba Health facility	Primary	Public
12.5705	6.12966	285.5	Zamfara	Talata_mafara	Makera_take_tsaba	Tungar Tsaka dispensary	Primary	Public
12.0112	5.0365	298.7	Zamfara	Gummi	Bardoki	Fass Dispensary	Primary	Public
12.014	5.06685	246.9	Zamfara	Gummi	Bardoki	Gwalli Dispensary	Primary	Public
12.7407	6.31402	383.8	Zamfara	Maradun	Faru_magami	Gidan Adamu Dispensary	Primary	Public
12.2787	6.89547	421.6	Zamfara	Birnin_magaji	Gusami_hayi	Kabuke Dispensary	Primary	Public
11.4974	6.03768	443.7	Zamfara	Maru	Dankurmi	Maimarahu Disp	Primary	Public
12.5234	6.2716	364.9	Zamfara	Maradun	Dosara_birnin_kaya	Falau Dispensary	Primary	Public
12.5437	6.27979	371	Zamfara	Maradun	Maradun_south	Tungar Malammai Dispensary	Primary	Public
12.5639	6.30746	385.1	Zamfara	Maradun	Maradun_south	Tungar Magaji H/C	Primary	Public
11.7996	5.6272	361.8	Zamfara	Bukkuyum	Adabka	Fasagora Dispensary	Primary	Public
12.9865	6.49279	334.4	Zamfara	Shinkafi	Jangeru	PHC Jangeru	Primary	Public
12.3646	6.41824	403.2	Zamfara	Maradun	Damaga_gamagiwa	Gwabro Dispensary	Primary	Public
12.1418	5.12301	287.3	Zamfara	Gummi	Magaji	MCH Gummi	Primary	Public
12.8719	6.80666	431	Zamfara	Zurmi	Mayasa_kuturu	Bugawa Dispensary	Primary	Public
12.9754	6.75843	425	Zamfara	Zurmi	Mayasa_kuturu	Birane Dispensary	Primary	Public
12.7709	6.83017	448	Zamfara	Zurmi	Rukudawa	Rukudawa PHC	Primary	Public
12.2851	6.14716	391	Zamfara	Talata_mafara	Gwaram	Bobo dispensary	Primary	Public
12.5869	6.50266	472	Zamfara	Kaura_namoda	Kungurki	Janzakawa Dispensary	Primary	Public
12.3729	5.86304	329.4	Zamfara	Bakura	Damri	Sabon Gari Dispensary	Primary	Public
12.6701	6.01103	274.9	Zamfara	Bakura	Dankadu	Dankadu Dispensary	Primary	Public
12.5558	6.8393	464	Zamfara	Birnin_magaji	N_godel_west	Gidan namaganga dispensary	Primary	Public
12.6498	6.62746	385.9	Zamfara	Kaura_namoda	Yankaba	Barkeji Health Clinic	Primary	Public
12.5669	6.04917	318	Zamfara	Talata_mafara	Galadima	OLPC Talata Mafara	Primary	Public
12.1139	6.65394	453.2	Zamfara	Gusau	Wanke	Karal Clinic	Primary	Public
12.6675	6.21908	401.6	Zamfara	Maradun	Janbako	Sakkida Magaji Dispensary	Primary	Public
11.9353	7.06517	546.2	Zamfara	Tsafe	Yankuzo_a	Yankuzo PHC	Primary	Public
11.8946	7.02934	529	Zamfara	Tsafe	Yanware	Gidan Dankaka dispensary (This HF is destroyed, but has been replaced by another one built by private organization in the same location. However, in charge of the gov't HF is loaned to this private HF. )	Primary	Private
12.5615	6.6597	388.1	Zamfara	Kaura_namoda	Galadima_dan_galadima	Garbawa	Primary	Public
12.3955	6.03901	367.1	Zamfara	Talata_mafara	Sauna_ruwan_gora	Gora Daji dispensary	Primary	Public
12.375	6.0252	394.7	Zamfara	Talata_mafara	Sauna_ruwan_gora	U/Shanu dispensary	Primary	Public
11.5765	6.59015	531.2	Zamfara	Gusau	Magami	Yargada Dispensary	Primary	Public
12.1737	6.65863	444.6	Zamfara	Gusau	Galadima	Jakiri dispensary	Primary	Public
12.1742	6.66832	436.6	Zamfara	Gusau	Galadima	Nasiha hospital	Secondary	Private
11.5334	6.09279	446.5	Zamfara	Maru	Dankurmi	Dogon Daji	Primary	Public
12.8015	6.65747	452	Zamfara	Zurmi	Yanbuki_dutsi	Yanbuiki PHC	Primary	Public
12.3401	6.66535	445.4	Zamfara	Bungudu	Bungudu	Gidan Dan gwari Dispensary	Primary	Public
11.7636	6.76673	592.5	Zamfara	Tsafe	Danjibga	Kizara dispensary	Primary	Public
11.9693	6.75918	513.4	Zamfara	Tsafe	Kwaren_ganuwa	Bawa Ganga dispensary	Primary	Public
12.6705	6.24058	382.6	Zamfara	Maradun	Janbako	Sakkidar Bayan Dutse	Primary	Public
12.1349	5.82512	314.2	Zamfara	Anka	Waramu	PHC Waramu	Primary	Public
12.4918	6.48471	438.9	Zamfara	Kaura_namoda	Sakajiki	Badako Dispensary	Primary	Public
12.3707	6.7027	396	Zamfara	Kaura_namoda	Dan'_isa	Mailalen Jarkasa Dispensary	Primary	Public
12.6186	6.61677	383.2	Zamfara	Kaura_namoda	Sarkin_mafara_sarkin_baura	Gidan Ajina Community Dispensary	Primary	Public
12.0421	6.93518	513.1	Zamfara	Tsafe	Chediya	Chediya PHC	Primary	Public
11.9523	6.92174	550.9	Zamfara	Tsafe	Tsafe_central	Rahama Clinic	Secondary	Private
12.1591	6.66742	451.7	Zamfara	Gusau	Sabon_gari	Mallaha clinic	Primary	Public
12.0385	6.27102	386.6	Zamfara	Maru	Bingi	Gabiya dispensary	Primary	Public
11.7431	6.17927	431.3	Zamfara	Anka	Sabon_birni	Health Clinic Bawaddaji	Primary	Public
11.3807	6.44804	498	Zamfara	Maru	Dansadau	Mai goge Community Disp	Primary	Public
12.1732	6.66149	441.1	Zamfara	Gusau	Galadima	Farida General hospital	Secondary	Public
12.0813	5.5002	273.6	Zamfara	Bukkuyum	Zarummai	Zarummai Dispensary	Primary	Public
11.2513	6.24219	495.7	Zamfara	Maru	Kuyanbana	Fammaje Dis	Primary	Public
11.1635	6.51547	458.5	Zamfara	Maru	Kuyanbana	Madada Disp	Primary	Public
11.2666	6.51609	474.1	Zamfara	Maru	Dansadau	Maganawa Disp	Primary	Public
12.3503	6.07204	393.3	Zamfara	Talata_mafara	Ruwan_gizo	Barikin Daji dispensary	Primary	Public
12.7153	5.8692	279.3	Zamfara	Bakura	Bakura	GH Bakura	Secondary	Public
12.4084	5.83661	305.8	Zamfara	Bakura	Damri	Damri	Primary	Public
11.8661	5.11952	302.8	Zamfara	Gummi	Bardoki	Barikin Daji Dispensary	Primary	Public
11.8227	5.50615	366.9	Zamfara	Bukkuyum	Kyaram	Kyaram Dispensary	Primary	Public
11.7615	5.45849	380.4	Zamfara	Bukkuyum	Kyaram	PHC Kairu	Primary	Public
12.2069	5.84423	348	Zamfara	Anka	Galadima	Health Clinic Wanu	Primary	Public
12.2302	5.77829	355.5	Zamfara	Anka	Barayar_zaki	PHC Rafin Gero	Primary	Public
11.9809	5.29503	333.7	Zamfara	Gummi	Birnin_tudu	PHC Dakitakwas	Primary	Public
12.1032	5.3522	255.2	Zamfara	Gummi	Birnin_tudu	Tungar Wakaso Dispensary	Primary	Public
13.1028	6.47221	334.9	Zamfara	Shinkafi	Shanawa	Ajiyawa community Dispensary (structure with poor sanitary condition)	Primary	Public
12.8039	6.43882	387.8	Zamfara	Maradun	Kaya	Kaya PHC	Primary	Public
12.1904	6.62549	404.9	Zamfara	Gusau	Madawaki	Abarma clinic	Primary	Public
12.1645	6.68253	430.3	Zamfara	Gusau	Tudun_wada	Ash shafa'u foundation clinic and maternity	Primary	Private
12.1421	5.36562	256.2	Zamfara	Bukkuyum	Zauma	Tungar maigunya	Primary	Public
12.1476	5.41272	273.7	Zamfara	Bukkuyum	Zauma	PHC Zauma	Primary	Public
12.1293	5.41452	294.1	Zamfara	Bukkuyum	Zauma	Birnin waje Dispensary	Primary	Public
12.2327	6.56243	402	Zamfara	Bungudu	Furfuri_kwaikwai	Fantaru Health Clinic	Primary	Public
12.1756	6.12663	340.9	Zamfara	Talata_mafara	Gwaram	PHC Gwaram	Primary	Public
12.5585	6.10837	345.4	Zamfara	Talata_mafara	Kayaye	Danfako dispensary	Primary	Public
12.1967	6.65735	445	Zamfara	Gusau	Galadima	100 housing clinic	Primary	Public
12.7202	5.87537	294.9	Zamfara	Bakura	Bakura	OLPC Bakura	Primary	Public
12.7953	5.86981	359.8	Zamfara	Bakura	Dankadu	Baddama Dispensary	Primary	Public
12.1708	5.06292	215.6	Zamfara	Gummi	Uban_dawaki	Gidan Kade Dispensary	Primary	Public
12.2129	5.03197	213.4	Zamfara	Gummi	Kurfa	Gambandar Magiro Dispensary	Primary	Public
12.1636	5.02493	241.8	Zamfara	Gummi	Gyalenge	Gabtu Dispensary	Primary	Public
12.1416	4.98226	225.7	Zamfara	Gummi	Gyalenge	Dangwai Babba Dispensary	Primary	Public
12.3579	6.25673	347.2	Zamfara	Maru	Mayanchi	Tasharmayanci disp	Primary	Public
12.3543	6.25547	440.2	Zamfara	Maru	Mayanchi	PHC mayanci	Primary	Public
13.067	6.50392	331	Zamfara	Shinkafi	Shinkafi_south	Alfarma Clinic	Secondary	Private
12.9157	6.61948	367.2	Zamfara	Shinkafi	Kware	Asarara	Primary	Public
12.7257	6.73328	432	Zamfara	Zurmi	Dauran_birnin_tsaba	Dauran PHC	Primary	Public
12.6308	6.79154	443	Zamfara	Zurmi	Dauran_birnin_tsaba	Doroyi dispensary	Primary	Public
12.6665	6.8326	425	Zamfara	Zurmi	Dauran_birnin_tsaba	Madobiya dispensary	Primary	Public
12.7028	6.78958	444	Zamfara	Zurmi	Dauran_birnin_tsaba	Marakai dispensary	Primary	Public
12.5296	6.70327	381.8	Zamfara	Birnin_magaji	Madomawa_west	PHC Modomawa	Primary	Public
12.4625	6.71993	387.8	Zamfara	Birnin_magaji	Gora	PHC Gora	Primary	Public
12.7116	6.52277	396.3	Zamfara	Maradun	Gidan_goga	Gidan Goga PHC	Primary	Public
12.9773	6.59264	318.1	Zamfara	Shinkafi	Kware	Atarawa	Primary	Public
12.6076	6.58841	399.4	Zamfara	Kaura_namoda	Sarkin_mafara_sarkin_baura	Khadijat Women and Child Welfare Clinic Kaura Namoda	Primary	Public
12.5854	6.57084	375.2	Zamfara	Kaura_namoda	Kungurki	Kungurki Health Clinic	Primary	Public
12.6018	6.65855	394.7	Zamfara	Kaura_namoda	Gabake	Magami Health Clinic	Primary	Public
12.6112	6.68863	422.5	Zamfara	Kaura_namoda	Gabake	PHC Gabake	Primary	Public
12.6344	6.65639	405.7	Zamfara	Kaura_namoda	Gabake	Gegeta Community Dispensary	Primary	Public
12.6161	6.70805	426.9	Zamfara	Kaura_namoda	Gabake	Gabaken Mesa Dispensary	Primary	Public
12.17	6.65104	458.5	Zamfara	Gusau	Galadima	WCWC Kwata	Primary	Public
12.1682	6.65442	84.2	Zamfara	Gusau	Galadima	Haske Family hospital	Secondary	Private
12.2409	5.99685	347	Zamfara	Talata_mafara	Ruwan_gizo	PHC Ruwan Gizo	Primary	Public
12.2229	6.07062	322.7	Zamfara	Talata_mafara	Jangebe	PHC Jangebe	Primary	Public
12.6949	6.83476	430	Zamfara	Zurmi	Rukudawa	Tsannu PHC	Primary	Public
12.6887	6.65819	450	Zamfara	Zurmi	Kanwa	Jabanda dispensary	Primary	Public
12.6968	6.57483	407	Zamfara	Zurmi	Kanwa	Kanwa PHC	Primary	Public
12.7581	6.60358	445	Zamfara	Zurmi	Kanwa	Magariya Dispensary	Primary	Public
12.9393	6.68931	354.7	Zamfara	Shinkafi	Kurya	Bagare Dispensary	Primary	Public
12.339	6.49463	404.9	Zamfara	Bungudu	Nahuche	Baban Gabbe PHC	Primary	Public
12.4996	5.99903	323.4	Zamfara	Talata_mafara	Ruwan_bore_mirkidi	PHC Ruwan Bore	Primary	Public
12.367	6.53925	428	Zamfara	Bungudu	Nahuche	PHC Nahuche	Primary	Public
12.4126	6.54826	458	Zamfara	Bungudu	Nahuche	Danguro Dispensary	Primary	Public
12.1481	5.21609	177.2	Zamfara	Gummi	Falale	PHC Falale	Primary	Public
12.1333	5.25377	232.6	Zamfara	Gummi	Falale	Iyaka Dispensary	Primary	Public
12.1715	5.29851	268.8	Zamfara	Gummi	Birnin_magaji	PHC Birnin Magaji	Primary	Public
12.9797	6.4932	360.7	Zamfara	Shinkafi	Jangeru	Baice community Dispensary	Primary	Public
12.9383	6.56758	349.7	Zamfara	Shinkafi	Galadi	Baje	Primary	Public
13.0439	6.3411	324.2	Zamfara	Shinkafi	Galadi	Batauna Dispensary	Primary	Public
12.0179	6.87442	539.6	Zamfara	Tsafe	Tsafe_central	Gangara dispensary	Primary	Public
12.3851	6.73404	1419.1	Zamfara	Kaura_namoda	Dan'_isa	PHC Dan'Isa	Primary	Public
12.0629	5.8086	344	Zamfara	Anka	Matseri	Manya Dispensary	Primary	Public
12.1158	5.84896	278.1	Zamfara	Anka	Matseri	PHC Gima	Primary	Public
12.0946	5.81561	318.8	Zamfara	Anka	Matseri	Girkau Dispensary	Primary	Public
12.3614	6.58791	454	Zamfara	Bungudu	Nahuche	Dogon Daji Clinic	Primary	Public
12.3981	6.51894	434.3	Zamfara	Bungudu	Nahuche	Ruggar Buda Dispensary	Primary	Public
12.2894	6.02037	325.3	Zamfara	Talata_mafara	Sauna_ruwan_gora	PHC Ruwan Gora	Primary	Public
12.2655	6.0356	355	Zamfara	Talata_mafara	Sauna_ruwan_gora	Kwandawa Dispensary	Primary	Public
13.0898	6.28434	341.4	Zamfara	Shinkafi	Galadi	Bula Dispensary	Primary	Public
12.1535	4.8929	220.5	Zamfara	Gummi	Gayari	Dakawa Dispensary	Primary	Public
12.1509	4.93713	215.3	Zamfara	Gummi	Kurfa	Falam Birnin Dispensary	Primary	Public
12.1482	4.94778	214.8	Zamfara	Gummi	Kurfa	Takatsaba Disensary	Primary	Public
12.0517	5.74735	336.4	Zamfara	Anka	Matseri	Matseri Dispensary	Primary	Public
11.6465	6.24729	449.6	Zamfara	Maru	Dangulbi	PHC Dangulbi	Primary	Public
11.6901	6.33683	452.4	Zamfara	Maru	Bindin	PHC Bindin	Primary	Public
11.7093	6.38102	530.9	Zamfara	Maru	Bindin	Gobirawa Calli dispensary	Primary	Public
12.655	5.88706	303.5	Zamfara	Bakura	Danmanau	Gamji PHC	Primary	Public
12.6068	6.85033	419.5	Zamfara	Birnin_magaji	Danfami_sabon_birni	PHC Damfami	Primary	Public
12.5249	6.84772	453.7	Zamfara	Birnin_magaji	N_godel_east	Garin kaka dispensary	Primary	Public
12.0188	5.51837	326.7	Zamfara	Bukkuyum	Zarummai	Tashar Taya Dispensary	Primary	Public
12.3123	6.76565	-228.6	Zamfara	Kaura_namoda	Dan'_isa	PHC Dogon Kade	Primary	Public
12.286	6.80416	418.2	Zamfara	Kaura_namoda	Dan'_isa	Sodingo Dispensary	Primary	Public
12.3516	6.7947	427.8	Zamfara	Kaura_namoda	Dan'_isa	Gidan Atu Dispensary	Primary	Public
12.5541	6.19325	384.6	Zamfara	Maradun	Maradun_south	General Hospital	Secondary	Public
12.5884	6.59178	371.2	Zamfara	Kaura_namoda	Sarkin_mafara_sarkin_baura	Town Dispensary Kaura Namoda	Primary	Public
12.4178	6.04985	366.9	Zamfara	Talata_mafara	Sauna_ruwan_gora	Sauna dispensary	Primary	Public
12.1098	5.93997	332.4	Zamfara	Anka	Magaji	Orphans and Less privileged Clinic	Primary	Public
12.6354	6.82289	421.4	Zamfara	Birnin_magaji	Birnin_magaji	General Hospital	Secondary	Public
12.0894	6.09602	221.9	Zamfara	Anka	Yarsabaya	'Yarsabaya Dispensary	Primary	Public
12.0732	6.09557	333	Zamfara	Anka	Wuya	PHC Wuya	Primary	Public
12.2472	5.63796	302.1	Zamfara	Bukkuyum	Ruwan_jema	PHC Ruwan jema	Primary	Public
12.2144	5.6922	327.5	Zamfara	Bukkuyum	Ruwan_jema	Rafin maiki Dispensary	Primary	Public
12.2041	5.6689	314.3	Zamfara	Bukkuyum	Yashi	Ruwan Rana Dispensary	Primary	Public
12.1896	5.60065	289	Zamfara	Bukkuyum	Yashi	Yashi Dispensary	Primary	Public
12.1661	6.66614	332.2	Zamfara	Gusau	Sabon_gari	Sabon Gari clinic	Primary	Public
12.1582	6.65852	433.2	Zamfara	Gusau	Mayana	Shagari PHC	Primary	Public
12.1084	6.91498	483.1	Zamfara	Gusau	Mada	Shemori PHC	Primary	Public
12.9503	6.71371	385	Zamfara	Shinkafi	Kurya	Dakwarawa Disp	Primary	Public
12.5427	6.13447	324.2	Zamfara	Talata_mafara	Kayaye	Tunfafiya dispensary	Primary	Public
12.5803	6.11739	296.1	Zamfara	Talata_mafara	Makera_take_tsaba	Hura dispensary	Primary	Public
11.976	5.51614	321.9	Zamfara	Bukkuyum	Zarummai	Yargalma Dispensary	Primary	Public
12.1401	6.93395	428.4	Zamfara	Gusau	Mada	Mada PHC	Primary	Public
12.1337	6.98678	488.6	Zamfara	Gusau	Mada	Dundungel dispensary	Primary	Public
12.082	6.97727	523	Zamfara	Gusau	Mada	Totari dispensary	Primary	Public
12.3957	6.78317	470.8	Zamfara	Birnin_magaji	Nasarawa_mailayi	PHC Nasarawa Mailayi	Primary	Public
12.3138	6.85472	436.8	Zamfara	Birnin_magaji	Gusami_hayi	PHC maikuru	Primary	Public
12.7167	5.96571	359.7	Zamfara	Bakura	Birnin_tudu	Dankaiwa Health Facility	Primary	Public
12.3075	5.76568	344.1	Zamfara	Bakura	Dakko	Dakko Health Facility	Primary	Public
13.0162	6.62054	337.6	Zamfara	Shinkafi	Kurya	Fakai Dispensary	Primary	Public
12.9823	6.64989	315.5	Zamfara	Shinkafi	Kurya	Gangara Dispensary	Primary	Public
13.0698	6.49809	314.9	Zamfara	Shinkafi	Shinkafi_north	General Hospital Shinkafi	Secondary	Public
12.9747	6.62358	152.1	Zamfara	Shinkafi	Kurya	Gidan bugaje	Primary	Public
12.0611	4.98396	213.8	Zamfara	Gummi	Bardoki	Tulmi Dispensary	Primary	Public
12.0737	4.9651	224.4	Zamfara	Gummi	Bardoki	Tagadi Dispensary	Primary	Public
12.0986	4.92259	203.3	Zamfara	Gummi	Gayari	Adarawa Dispensary	Primary	Public
12.0823	6.06187	328.7	Zamfara	Anka	Yarsabaya	Health Clinic Yarmatankari	Primary	Public
12.0772	5.56222	293.6	Zamfara	Bukkuyum	Masama	Dangurunfa Dispensary	Primary	Public
12.1306	5.55514	204.6	Zamfara	Bukkuyum	Masama	Sabuwar Tunga Dispensary	Primary	Public
12.1083	5.52949	692.9	Zamfara	Bukkuyum	Masama	Masama Dispensary	Primary	Public
12.2064	6.61021	453.5	Zamfara	Bungudu	Furfuri_kwaikwai	Madidi Dispensary	Primary	Public
12.099	6.04255	336.5	Zamfara	Anka	Yarsabaya	Health Clinic Birnin Doki	Primary	Public
12.6891	6.04691	302.7	Zamfara	Bakura	Rini	P H C Rini	Primary	Public
12.3451	6.86151	434	Zamfara	Birnin_magaji	Gusami_gari	Gusami Dispensary	Primary	Public
12.1086	6.84993	0	Zamfara	Gusau	Ruwan_bore	Fegin Mahe clinic	Primary	Public
12.1411	6.93217	489.5	Zamfara	Gusau	Mada	Sauki Medical clinic and Maternity	Secondary	Private
12.1394	6.9327	583.1	Zamfara	Gusau	Mada	Mustapha Medical Clinic	Secondary	Private
13.0553	6.36146	316.3	Zamfara	Shinkafi	Galadi	Gidan Rijiya	Primary	Public
12.341	6.3848	345	Zamfara	Maru	Maru	Jabaka community dispensary	Primary	Public
12.2436	6.42497	397.2	Zamfara	Maru	Ruwan_doruma	PHC ruwan doruwa	Primary	Public
12.2735	6.61679	431	Zamfara	Bungudu	Furfuri_kwaikwai	Runji Dispensary	Primary	Public
12.2648	6.42289	383.7	Zamfara	Maru	Ruwan_doruma	Kadaddaba dispensary	Primary	Public
12.5011	6.12406	325.3	Zamfara	Talata_mafara	Makera_take_tsaba	Taketsaba dispensary	Primary	Public
12.5073	6.11514	370.1	Zamfara	Talata_mafara	Makera_take_tsaba	Gidan Rashi dispensary	Primary	Public
11.8603	5.33497	166.5	Zamfara	Bukkuyum	Kyaram	PHC Zugu	Primary	Public
12.243	6.59109	406.4	Zamfara	Bungudu	Furfuri_kwaikwai	Furfuri PHC	Primary	Public
13.0192	6.40953	358.8	Zamfara	Maradun	Tsibiri	Tsibiri PHC	Primary	Public
12.9462	6.4088	369	Zamfara	Maradun	Tsibiri	Sabon Gida Dispensary	Primary	Public
12.6717	6.81504	437	Zamfara	Zurmi	Dauran_birnin_tsaba	Birnin tsaba dispensary	Primary	Public
12.7351	6.41418	422	Zamfara	Zurmi	Boko	Dumama Dispensary	Primary	Public
12.7665	6.45637	385	Zamfara	Zurmi	Boko	Bono Dispensary	Primary	Public
12.7669	6.55136	403	Zamfara	Zurmi	Boko	Dumfawa Dispensary	Primary	Public
12.6326	6.82583	260.9	Zamfara	Birnin_magaji	Birnin_magaji	WCWC Birnin magaji	Primary	Public
13.0104	6.31745	355.1	Zamfara	Maradun	Kaya	Indire Dispensary	Primary	Public
12.9874	6.30558	367.6	Zamfara	Maradun	Kaya	Sububu Dispensary	Primary	Public
12.9695	6.21298	345.8	Zamfara	Maradun	Kaya	Rudunu Dispensary	Primary	Public
12.6835	6.12519	336.5	Zamfara	Maradun	Gora_namaye	Gora PHC	Primary	Public
12.5572	6.16565	367.3	Zamfara	Maradun	Maradun_south	Women & Children Walfare Clinic (WCWC)	Primary	Public
12.6481	6.16677	341.7	Zamfara	Maradun	Gora_namaye	Mai Jatau Dispensary	Primary	Public
12.5284	6.1586	353.2	Zamfara	Maradun	Dosara_birnin_kaya	Dosara PHC	Primary	Public
12.712	6.17445	377.3	Zamfara	Maradun	Gora_namaye	Manasa Dispensary	Primary	Public
12.1294	5.05754	236.9	Zamfara	Gummi	Rafi	Lema Babba Dispensary	Primary	Public
12.1057	5.00299	224.3	Zamfara	Gummi	Gyalenge	PHC Gyalange	Primary	Public
13.1795	6.314	317.6	Zamfara	Shinkafi	Katuru	Gidan Soja Dispensary	Primary	Public
13.0945	6.34874	359.8	Zamfara	Shinkafi	Katuru	Gidan wawa Dispensary	Primary	Public
12.9488	6.40749	362	Zamfara	Zurmi	Dole	Tudun Bugaje Dispensary	Primary	Public
12.9817	7.04047	504	Zamfara	Zurmi	Kwashabawa	Gurbin Bore BHSC	Primary	Public
12.8764	6.56744	434	Zamfara	Zurmi	Moriki	Kayawa Dispensary	Primary	Public
12.8799	6.60654	473	Zamfara	Zurmi	Yanbuki_dutsi	Dutsi BHSC	Primary	Public
12.8634	6.42827	376	Zamfara	Zurmi	Moriki	Tudun Sansami Dispensary	Primary	Public
12.2813	5.81554	331.3	Zamfara	Bakura	Dakko	Kauran Malam Dispensary	Primary	Public
11.9612	6.67497	555.9	Zamfara	Gusau	Wanke	Madaro dispensary	Primary	Public
12.4299	6.61062	577.3	Zamfara	Kaura_namoda	Kyambarawa	PHC Kasuwar Daji	Primary	Public
12.3778	6.68972	426.3	Zamfara	Kaura_namoda	Kagara	Mailalen Nagona Health Clinic	Primary	Public
12.3677	6.67456	431.4	Zamfara	Kaura_namoda	Kagara	Falau Clinic	Primary	Public
12.3731	6.6604	430.6	Zamfara	Kaura_namoda	Kagara	Tudun Wada Rahazawa Community Dispensary	Primary	Public
12.4173	6.17611	355.6	Zamfara	Talata_mafara	Morai	Sado dispensary	Primary	Public
12.4111	6.20582	376.3	Zamfara	Talata_mafara	Morai	Kuka Mairahhu dispensary	Primary	Public
12.4245	6.58884	441.5	Zamfara	Bungudu	Bela_rawaiya	Lango dispensary	Primary	Public
12.4114	6.6035	436.1	Zamfara	Bungudu	Bela_rawaiya	Kaida Dispensary	Primary	Public
12.3181	6.65206	429.3	Zamfara	Bungudu	Bela_rawaiya	Asako Health Clinic	Primary	Public
12.3306	6.63893	430.4	Zamfara	Bungudu	Bela_rawaiya	PHC Bela	Primary	Public
11.7585	5.34661	368.1	Zamfara	Bukkuyum	Kyaram	Gadar Zaima Dispensary	Primary	Public
11.8418	5.39044	313.7	Zamfara	Bukkuyum	Kyaram	Wawan Icce Dispensary	Primary	Public
12.8036	5.807	283.1	Zamfara	Bakura	Nasarawa	Nasarawa Dispensary	Primary	Public
12.537	6.5999	389.9	Zamfara	Kaura_namoda	Galadima_dan_galadima	Magizawa Health Clinic	Primary	Public
12.2472	6.69369	455.9	Zamfara	Bungudu	Bela_rawaiya	Rawayya PHC	Primary	Public
12.5584	6.14424	317.8	Zamfara	Talata_mafara	Makera_take_tsaba	Makera dispensary	Primary	Public
12.2501	6.67193	446	Zamfara	Bungudu	Bela_rawaiya	Tashar Tawayya dispensary	Primary	Public
13.1455	6.36	289	Zamfara	Shinkafi	Katuru	Januhu	Primary	Public
13.1186	6.37777	314.9	Zamfara	Shinkafi	Katuru	Kafin Mazuga Dispensary	Primary	Public
12.4291	6.79783	441.7	Zamfara	Birnin_magaji	Nasarawa_mailayi	Makera dispensary	Primary	Public
13.0251	6.59342	345.5	Zamfara	Shinkafi	Kurya	Katsira Dispensary	Primary	Public
12.4085	6.45137	447	Zamfara	Maradun	Damaga_gamagiwa	Gama Giwa PHC	Primary	Public
12.1329	5.48456	264.4	Zamfara	Bukkuyum	Bukkuyum	Masu Dispensary	Primary	Public
12.4604	6.74524	425.7	Zamfara	Birnin_magaji	Gora	Tungar janbuzu	Primary	Public
12.9257	6.45821	365	Zamfara	Zurmi	Dole	Dole PHC	Primary	Public
12.8943	6.90149	481	Zamfara	Zurmi	Kwashabawa	Gidan Jaja dispensary	Primary	Public
12.9708	6.82119	449	Zamfara	Zurmi	Kwashabawa	Garin Kada Dispensary	Primary	Public
12.987	6.78821	448	Zamfara	Zurmi	Kwashabawa	Gidan Kaya Dispensary	Primary	Public
12.949	6.85773	491	Zamfara	Zurmi	Kwashabawa	Kwashabawa PHC	Primary	Public
12.7879	6.77477	408	Zamfara	Zurmi	Zurmi	Family Support Clinic	Primary	Public
12.596	6.57989	399.4	Zamfara	Kaura_namoda	Sarkin_mafara_sarkin_baura	Mallamawa Dispensary	Primary	Public
11.9879	5.29973	329.4	Zamfara	Gummi	Birnin_tudu	Dakitakwas Dispensary	Primary	Public
12.0772	5.29973	291.1	Zamfara	Gummi	Birnin_tudu	PHC Birnin Tudu	Primary	Public
12.089	5.29843	289.3	Zamfara	Gummi	Birnin_tudu	Birnin Tudu Dispensary	Primary	Public
12.131	5.33043	234.3	Zamfara	Gummi	Birnin_tudu	Nassarawar Kifi Dispensary	Primary	Public
11.6696	6.38187	460.5	Zamfara	Maru	Bindin	Lingyado Disp	Primary	Public
11.6082	6.1513	433.1	Zamfara	Maru	Dangulbi	Tsotsomawa Disp	Primary	Public
11.6096	6.16618	418.7	Zamfara	Maru	Dangulbi	Danmaaji Disp	Primary	Public
11.9612	6.05779	348.2	Zamfara	Anka	Wuya	HC Jakkuka	Primary	Public
12.0236	6.06596	126.9	Zamfara	Anka	Wuya	Health Clinic Tsafta	Primary	Public
11.9969	6.04589	362.6	Zamfara	Anka	Wuya	Health Clinic Tangaram	Primary	Public
12.1893	6.70681	496.8	Zamfara	Gusau	Tudun_wada	Jauri clinic	Primary	Public
13.0371	6.47373	326.4	Zamfara	Shinkafi	Jangeru	Kayaye Dispensary	Primary	Public
12.0309	6.88846	533.2	Zamfara	Tsafe	Tsafe_central	Fegin Danmarke Dispensary	Primary	Public
12.7671	5.80987	300.2	Zamfara	Bakura	Danmanau	Danmanau PHC	Primary	Public
13.0045	6.5976	315.8	Zamfara	Shinkafi	Kware	Kukar Banda Dispensary	Primary	Public
12.9979	6.55694	313.9	Zamfara	Shinkafi	Kware	Kursasa	Primary	Public
13.054	6.52116	332.7	Zamfara	Shinkafi	Shinkafi_south	Maberaya Dispensary	Primary	Public
11.9879	5.89914	363.1	Zamfara	Anka	Dangaladima	Gargam Dispensary	Primary	Public
11.9203	5.89749	559.6	Zamfara	Anka	Bagega	Health Clinic Makakari	Primary	Public
11.6864	5.79102	401.2	Zamfara	Bukkuyum	Gwashi	PHC Akawo	Primary	Public
11.8124	5.85528	433.7	Zamfara	Bukkuyum	Gwashi	Gando Dispensary	Primary	Public
11.7707	5.83185	390	Zamfara	Bukkuyum	Gwashi	Batanwarka Dispensary	Primary	Public
12.0574	6.48845	452.9	Zamfara	Bungudu	Bingi_north	Gidan Saro Clinic	Primary	Public
12.0484	6.51837	413.7	Zamfara	Bungudu	Bingi_north	Yarkatsina PHC	Primary	Public
11.8965	5.91366	533.8	Zamfara	Anka	Bagega	Health Clinic Sumke	Primary	Public
12.1895	6.90329	474.5	Zamfara	Gusau	Ruwan_bore	Ruwan Boure PHC	Primary	Public
12.2231	6.9545	450.6	Zamfara	Gusau	Ruwan_bore	Kundumau dispensary	Primary	Public
12.1827	6.95682	465.1	Zamfara	Gusau	Ruwan_bore	Takoka dispensary	Primary	Public
12.172	6.97063	470.8	Zamfara	Gusau	Ruwan_bore	Maijatau dispensary	Primary	Public
12.1354	6.47346	438.9	Zamfara	Bungudu	Bingi_north	Kekun Waje PHC	Primary	Public
12.6529	6.04265	283.8	Zamfara	Bakura	Birnin_tudu	Birnin Tudu Health Facility	Primary	Public
12.601	5.87393	308.8	Zamfara	Bakura	Danmanau	RTC Lambar Bakura Health Facility	Primary	Public
12.6235	5.97262	293.6	Zamfara	Bakura	Yargeda	Kabawa Health Facility	Primary	Public
12.8366	6.10071	318.8	Zamfara	Maradun	Faru_magami	Ruwan Bado Dispensary	Primary	Public
12.8945	6.06987	308.2	Zamfara	Maradun	Faru_magami	Kuzi Dispensary	Primary	Public
12.3304	6.39803	380.5	Zamfara	Maru	Maru	OLPC maru	Primary	Public
12.3216	6.40628	399.1	Zamfara	Maru	Maru	COE maru	Primary	Public
11.8931	7.13674	572.9	Zamfara	Tsafe	Yankuzo_a	Mallamawa dispensary	Primary	Public
12.3319	6.40297	381.2	Zamfara	Maru	Maru	MCH maru	Primary	Public
11.8917	5.61825	126.8	Zamfara	Bukkuyum	Adabka	PHC Adabka	Primary	Public
12.0366	6.31715	412.5	Zamfara	Maru	Bingi	Mallamawa dispensary	Primary	Public
12.9089	6.60528	393.9	Zamfara	Shinkafi	Birnin_yero	Maiwa	Primary	Public
12.2355	6.6838	453.9	Zamfara	Bungudu	Bela_rawaiya	Marke Dispensary	Primary	Public
12.6094	6.08989	307.4	Zamfara	Talata_mafara	Kayaye	Tungar Miya dispensary	Primary	Public
12.6075	6.10692	315.2	Zamfara	Talata_mafara	Kayaye	PHC Matusgi	Primary	Public
12.6597	6.09936	304.9	Zamfara	Talata_mafara	Kayaye	Tungar Sadau dispensary	Primary	Public
12.6207	6.06895	299.3	Zamfara	Talata_mafara	Kayaye	Ware damtse dispensary	Primary	Public
12.2514	6.77549	484.2	Zamfara	Bungudu	Tofa	Wazoji Dispensary	Primary	Public
12.1674	6.80819	564.6	Zamfara	Bungudu	Sankalawa	Kurmi Dispensary	Primary	Public
12.1524	6.78205	418.2	Zamfara	Bungudu	Sankalawa	Sankalawa PHC	Primary	Public
12.2037	6.75232	441	Zamfara	Bungudu	Samawa	Gidan Zalla Clinic	Primary	Public
12.1935	6.77953	466.3	Zamfara	Bungudu	Samawa	Dashi Dispensary	Primary	Public
12.2883	6.76581	434.4	Zamfara	Bungudu	Samawa	Samawa PHC	Primary	Public
12.1741	6.7725	451.5	Zamfara	Bungudu	Sankalawa	Ribe Dispensary	Primary	Public
11.7247	6.10397	408.1	Zamfara	Anka	Sabon_birni	Health Clinic Baudi	Primary	Public
12.0867	6.89569	518.5	Zamfara	Tsafe	Yandoton_daji	Marke dispensary	Primary	Public
12.1939	4.97097	207.1	Zamfara	Gummi	Kurfa	PHC Kurfa	Primary	Public
12.1928	5.14931	234.3	Zamfara	Gummi	Gamo	Gamo Dispensary	Primary	Public
12.2473	5.15751	283.3	Zamfara	Gummi	Gamo	Jabaka Dispensary	Primary	Public
12.0445	6.99824	513	Zamfara	Tsafe	Yanware	Marke Yamma. NB: cadre of respondent is the cleaner, the in charge is not available. I couldn't specify in th	Primary	Public
12.0358	7.02611	507.7	Zamfara	Tsafe	Yanware	Hegin Dakai Dispensary	Primary	Public
12.0628	7.08694	556.4	Zamfara	Tsafe	Yanware	Yanware PHC	Primary	Public
12.272	6.94103	437.3	Zamfara	Gusau	Wonaka	Wonaka dispensary	Primary	Public
12.2268	6.93646	468	Zamfara	Gusau	Wonaka	Fegin Kanawa dispensary	Primary	Public
12.6368	6.82091	413.1	Zamfara	Birnin_magaji	Birnin_magaji	OLPC	Primary	Public
13.092	6.36707	339.2	Zamfara	Shinkafi	Katuru	Mallamawa Dispensary	Primary	Public
12.7482	6.29035	369.8	Zamfara	Maradun	Faru_magami	Faru PHC	Primary	Public
12.7631	6.25261	365.9	Zamfara	Maradun	Faru_magami	Danau Dispensary	Primary	Public
12.6976	6.62924	438	Zamfara	Zurmi	Kanwa	Takalmawa dispensary	Primary	Public
12.7924	6.78301	435	Zamfara	Zurmi	Zurmi	Nasarawa PHC	Primary	Public
12.777	6.78982	399	Zamfara	Zurmi	Zurmi	General Hospital Zurmi	Secondary	Public
12.129	5.47137	249.4	Zamfara	Bukkuyum	Bukkuyum	OLPC	Primary	Public
12.7791	6.78384	430	Zamfara	Zurmi	Zurmi	Zurmi town dispensary	Primary	Public
12.7802	6.78033	417	Zamfara	Zurmi	Zurmi	Zurmi PHC	Primary	Public
12.8034	6.49435	396	Zamfara	Zurmi	Boko	Jaya Dispensary	Primary	Public
12.8811	6.4946	384	Zamfara	Zurmi	Moriki	Government Girls comprehensive Secondary School	Primary	Public
12.7725	6.78266	439	Zamfara	Zurmi	Zurmi	Orphan and Less privilege	Primary	Public
12.8773	6.49487	392	Zamfara	Zurmi	Moriki	Institute of Arabic and Islamic Studies	Primary	Public
12.8847	6.48772	381	Zamfara	Zurmi	Moriki	Orphan and Less Privilege	Primary	Public
12.8806	6.49175	398	Zamfara	Zurmi	Moriki	Moriki PHC	Primary	Public
11.303	6.49306	481.5	Zamfara	Maru	Dansadau	Orphan and less privilege	Primary	Public
12.5605	6.79968	424.6	Zamfara	Birnin_magaji	Madomawa_east	PHC Billashe	Primary	Public
12.5882	6.80274	418.2	Zamfara	Birnin_magaji	N_godel_west	Gidan Danjuma Dispensary	Primary	Public
11.5898	6.0838	398.8	Zamfara	Maru	Dankurmi	PHC Dankurmi	Primary	Public
12.1866	6.50595	436.8	Zamfara	Bungudu	Furfuri_kwaikwai	PHC Auki	Primary	Public
12.3809	6.25709	362.2	Zamfara	Talata_mafara	Morai	Garagin Yahaya dispensary	Primary	Public
11.8373	5.72656	388.1	Zamfara	Bukkuyum	Gwashi	Ruggar Baba	Primary	Public
11.8997	5.76647	363.9	Zamfara	Bukkuyum	Gwashi	PHC Gwashi	Primary	Public
12.7592	6.38975	398.3	Zamfara	Maradun	Kaya	Kindigahe Dispensary	Primary	Public
12.7107	6.47034	414.7	Zamfara	Maradun	Gidan_goga	Malikawa Dispensary	Primary	Public
12.7221	6.47708	403.8	Zamfara	Maradun	Gidan_goga	Magara Dispensary	Primary	Public
12.7394	6.47602	421.4	Zamfara	Maradun	Gidan_goga	Kakindawa Dispensary	Primary	Public
13.0567	6.50883	325.6	Zamfara	Shinkafi	Shinkafi_south	OLPC	Primary	Public
12.2334	6.29856	508	Zamfara	Maru	Kanoma	Kanoma birni disp	Primary	Public
11.8289	7.01894	608.8	Zamfara	Tsafe	Bilbis	Kucheri dispensary	Primary	Public
11.8184	6.98928	592.7	Zamfara	Tsafe	Bilbis	Bilbis PHC	Primary	Public
12.2442	6.30717	442.6	Zamfara	Maru	Kanoma	PHC Kanoma	Primary	Public
11.9944	5.75704	342.1	Zamfara	Bukkuyum	Nasarawa	Gurusu Dispensary	Primary	Public
12.0439	5.74254	331	Zamfara	Bukkuyum	Nasarawa	PHC Nasarawa	Primary	Public
12.9985	6.52251	345.8	Zamfara	Shinkafi	Badarawa	PHC Badarawa	Primary	Public
12.525	5.94838	275.2	Zamfara	Bakura	Danmanau	Rakuma Health Facility	Primary	Public
12.4784	6.13768	334.5	Zamfara	Talata_mafara	Makera_take_tsaba	Takoki dispensary	Primary	Public
12.0535	6.83811	532.7	Zamfara	Tsafe	Yandoton_daji	Bayan Banki dispensary	Primary	Public
12.0101	6.89573	539.2	Zamfara	Tsafe	Tsafe_central	Fegan Baza dispensary	Primary	Public
12.5646	6.61166	430.2	Zamfara	Kaura_namoda	Sarkin_mafara_sarkin_baura	Tankwaren Daji Dispensary	Primary	Public
12.1193	5.92068	316.6	Zamfara	Anka	Galadima	PHC Galadunci	Primary	Public
12.1107	5.92368	319.2	Zamfara	Anka	Dangaladima	Women and Child Welfare Clinic WCWC	Primary	Public
11.8243	6.03269	402.2	Zamfara	Anka	Sabon_birni	Health Clinic Kawaye	Primary	Public
11.8686	6.00276	379	Zamfara	Anka	Bagega	PHC Bagega	Primary	Public
12.5585	6.88913	399.1	Zamfara	Birnin_magaji	N_godel_east	PHC Chigama	Primary	Public
11.9251	5.65944	359.3	Zamfara	Bukkuyum	Adabka	Duhuwa Dispensary	Primary	Public
12.5821	5.9471	325.3	Zamfara	Bakura	Danmanau	Kwanar kalgo Health Facility	Primary	Public
12.9395	6.47066	336.9	Zamfara	Shinkafi	Birnin_yero	PHC Birnin Yero	Primary	Public
13.0553	6.42167	304.3	Zamfara	Shinkafi	Galadi	PHC Galadi	Primary	Public
12.4994	6.29	398.7	Zamfara	Maradun	Dosara_birnin_kaya	Gilliba Dispensary	Primary	Public
12.3983	6.38258	412.4	Zamfara	Maradun	Damaga_gamagiwa	Damaga H/C	Primary	Public
12.4934	6.56062	392.9	Zamfara	Kaura_namoda	Kurya	PHC Kurya	Primary	Public
12.1412	5.12292	275.2	Zamfara	Gummi	Magaji	General Hospital Gummi	Secondary	Public
12.1329	5.46988	270.3	Zamfara	Bukkuyum	Bukkuyum	GH Bukkuyum	Secondary	Public
12.1221	5.13473	241.4	Zamfara	Gummi	Magaji	Amanawa Dispensary	Primary	Public
12.1306	5.1312	240.1	Zamfara	Gummi	Magaji	OLP Clinic Gummi	Primary	Public
12.0606	5.00218	240.2	Zamfara	Gummi	Bardoki	PHC Bardoki	Primary	Public
12.1435	5.11231	277.1	Zamfara	Gummi	Rafi	Yarkwana Dispensary	Primary	Public
12.5686	6.86746	507	Zamfara	Birnin_magaji	Danfami_sabon_birni	PHC Sabon birni	Primary	Public
12.0099	7.07995	522	Zamfara	Tsafe	Yanware	Dogon Kawo Dispensary	Primary	Public
11.9821	7.13593	469.2	Zamfara	Tsafe	Yankuzo_b	Waillare dispensary	Primary	Public
12.0205	7.15038	507.4	Zamfara	Tsafe	Yankuzo_b	Gurbi dispensary	Primary	Public
12.0596	7.11562	490.3	Zamfara	Tsafe	Yankuzo_b	Hayin Alhaji PHC	Primary	Public
12.145	5.12324	246.3	Zamfara	Gummi	Magaji	Gummi Town Dispensary	Primary	Public
11.7195	6.02739	392.6	Zamfara	Anka	Sabon_birni	Model PHC Duhuwa	Primary	Public
12.6821	6.07998	302.3	Zamfara	Bakura	Rini	Tungar Fadama Dispensary	Primary	Public
12.1748	6.39902	453.5	Zamfara	Maru	Ruwan_doruma	Arafa dispensary	Primary	Public
12.4546	6.47283	469.4	Zamfara	Maradun	Damaga_gamagiwa	Zaman Gira Dispensary	Primary	Public
12.5514	6.09365	302.3	Zamfara	Talata_mafara	Kayaye	Duduma dispensary	Primary	Public
12.5729	6.01673	303.7	Zamfara	Talata_mafara	Galadima	Colony dispensary	Primary	Public
12.5966	6.26899	371.1	Zamfara	Maradun	Faru_magami	Aljumma Dispensary	Primary	Public
12.5973	6.22637	373.4	Zamfara	Maradun	Maradun_north	Jihiya Dispensary	Primary	Public
12.046	5.66245	320.4	Zamfara	Bukkuyum	Zarummai	Ranfashi Dispensary	Primary	Public
12.0702	5.70753	360.9	Zamfara	Bukkuyum	Nasarawa	Kamaru Tungar Rogo Dispensary	Primary	Public
12.036	5.71339	397.6	Zamfara	Bukkuyum	Nasarawa	Gana Dispensary	Primary	Public
12.2922	6.10942	405	Zamfara	Talata_mafara	Kagara	Tashar Lawali dispensary	Primary	Public
12.347	6.13094	352	Zamfara	Talata_mafara	Kagara	General Hospital Kagara	Secondary	Public
12.351	6.13091	346.4	Zamfara	Talata_mafara	Kagara	PHC Kagara.	Primary	Public
13.1063	6.43204	308.3	Zamfara	Shinkafi	Katuru	PHC katuru	Primary	Public
12.0947	5.81558	343.3	Zamfara	Anka	Matseri	Health Clinic Girkau	Primary	Public
12.5111	6.62868	435.9	Zamfara	Kaura_namoda	Banga	PHC Banga	Primary	Public
12.539	6.63159	387.7	Zamfara	Kaura_namoda	Banga	Kogi Dispensary	Primary	Public
12.4915	6.63987	393.2	Zamfara	Kaura_namoda	Banga	Katsaura Dispensary	Primary	Public
12.6523	6.59176	412.6	Zamfara	Kaura_namoda	Sarkin_mafara_sarkin_baura	Yar-Dole Health Clinic	Primary	Public
12.5866	6.5997	403.6	Zamfara	Kaura_namoda	Sarkin_mafara_sarkin_baura	OLP Clinic, Kaura Namoda	Primary	Public
12.6095	6.55318	378.8	Zamfara	Kaura_namoda	Kungurki	Dayau Dispensary	Primary	Public
12.6415	6.54365	382.9	Zamfara	Kaura_namoda	Kungurki	Dabah Dispensary	Primary	Public
12.6351	6.54699	338.7	Zamfara	Kaura_namoda	Kungurki	Madira Community Dispensary	Primary	Public
12.5962	6.50923	437.8	Zamfara	Kaura_namoda	Kungurki	Walo Health Clinic	Primary	Public
12.6266	6.2613	362.9	Zamfara	Maradun	Faru_magami	Sabon Sara Dispensary	Primary	Public
12.6492	6.28601	380.2	Zamfara	Maradun	Faru_magami	Magami Dispensary	Primary	Public
12.5841	6.32418	376.1	Zamfara	Maradun	Maradun_north	Gidan Dawa PHC	Primary	Public
12.9492	6.65005	362.4	Zamfara	Shinkafi	Kurya	PHC Kurya	Primary	Public
12.6316	6.05609	419	Zamfara	Bakura	Birnin_tudu	Maitako Health Facility	Primary	Public
12.1424	5.54356	297.8	Zamfara	Bukkuyum	Masama	Rukumawa Dispensary	Primary	Public
11.6823	6.02048	395.9	Zamfara	Anka	Sabon_birni	PHC Sabon Birni	Primary	Public
12.5549	6.96594	416.5	Zamfara	Birnin_magaji	Danfami_sabon_birni	PHC Shamusalle	Primary	Public
12.5295	6.88948	448.2	Zamfara	Birnin_magaji	N_godel_east	Kokiya dispensary	Primary	Public
12.5113	6.86554	448.1	Zamfara	Birnin_magaji	N_godel_east	Dandambo dispensary	Primary	Public
12.3674	6.78848	395.2	Zamfara	Birnin_magaji	Nasarawa_mailayi	Karfa Dispensary	Primary	Public
12.8965	6.79265	413	Zamfara	Zurmi	Mayasa_kuturu	Mayasa MPHC	Primary	Public
12.7314	6.80752	430	Zamfara	Zurmi	Rukudawa	Kukoki Dispensary	Primary	Public
11.8076	7.04497	613.8	Zamfara	Tsafe	Bilbis	Wazanmai	Primary	Public
11.8918	6.95421	609.3	Zamfara	Tsafe	Bilbis	Magazu PHC	Primary	Public
12.3338	5.33244	253.6	Zamfara	Bukkuyum	Zauma	Yandu Dispensary	Primary	Public
12.5654	6.06619	283.7	Zamfara	Talata_mafara	Kayaye	WCWC Talata Mafara	Primary	Public
12.3255	6.40661	363.1	Zamfara	Maru	Maru	General hospital maru	Secondary	Public
11.8527	6.93759	601.5	Zamfara	Tsafe	Bilbis	Magazawa dispensary	Primary	Public
11.84	6.89494	557.7	Zamfara	Tsafe	Bilbis	Ungwan Danhalima	Primary	Public
12.7991	5.83602	308.5	Zamfara	Bakura	Dankadu	Rane Health Facility	Primary	Public
12.9677	6.62908	339.8	Zamfara	Shinkafi	Kware	PHC Kware	Primary	Public
12.1679	6.66665	443	Zamfara	Gusau	Sabon_gari	Police clinic	Secondary	Public
12.7907	6.77981	430	Zamfara	Zurmi	Zurmi	Government Arabic Secondary School	Primary	Public
12.8584	6.78416	441	Zamfara	Zurmi	Mayasa_kuturu	Koluwai Dispensary	Primary	Public
12.807	6.74286	410	Zamfara	Zurmi	Zurmi	Dadah Dispensary	Primary	Public
12.6165	6.86212	415.8	Zamfara	Birnin_magaji	Birnin_magaji	Magare dispensary	Primary	Public
11.967	6.92145	549.2	Zamfara	Tsafe	Tsafe_central	OLP Clinic Tsafe	Primary	Public
11.9304	6.83479	516.9	Zamfara	Tsafe	Tsafe_central	Rakyabu dispensary	Primary	Public
11.9672	6.91191	561	Zamfara	Tsafe	Kwaren_ganuwa	GSS Tsafe Clinic	Primary	Public
12.4667	6.18086	385.2	Zamfara	Maradun	Dosara_birnin_kaya	Birnin Kaya Dispensary	Primary	Public
13.0916	6.49422	295.8	Zamfara	Shinkafi	Shanawa	PHC Shanawa	Primary	Public
12.0927	6.54275	491.7	Zamfara	Bungudu	Bingi_north	Kuya Dispensary	Primary	Public
12.5947	6.57898	370.3	Zamfara	Kaura_namoda	Galadima_dan_galadima	Tahir Clinic and Maternity Home	Primary	Private
12.5466	6.57274	392.5	Zamfara	Kaura_namoda	Kungurki	Fagoji Community Dispensary	Primary	Public
12.0342	6.56081	481.5	Zamfara	Bungudu	Bingi_north	Kangon sabuwal Dispensary	Primary	Public
12.6128	6.59175	397.6	Zamfara	Kaura_namoda	Sarkin_mafara_sarkin_baura	Albarka Clinic and Maternity	Primary	Private
12.673	5.9673	293.9	Zamfara	Bakura	Dankadu	Maddaci Dispensary	Primary	Public
12.9737	6.42459	307.8	Zamfara	Shinkafi	Birnin_yero	PHC Tubali	Primary	Public
12.4201	6.69552	405.7	Zamfara	Birnin_magaji	Gora	Shagerawa Dispensary	Primary	Public
12.5565	6.16537	346.7	Zamfara	Maradun	Maradun_south	Town Dispensary	Primary	Public
12.5744	6.57016	389.5	Zamfara	Kaura_namoda	Kungurki	MDG PHC Sabon Gari	Primary	Public
12.7792	7.00148	479	Zamfara	Zurmi	Rukudawa	Dumburun Dispensary	Primary	Public
12.5797	6.57544	390.3	Zamfara	Kaura_namoda	Kungurki	Niima Clinic and Maternity Home	Primary	Private
12.1798	6.05157	343.6	Zamfara	Talata_mafara	Jangebe	Maikwannuga dispensary	Primary	Public
12.2407	6.05145	376.8	Zamfara	Talata_mafara	Ruwan_gizo	Zauren Gora dispensary	Primary	Public
12.5398	6.76019	457.9	Zamfara	Birnin_magaji	Madomawa_east	Tashar Shehu dispensary	Primary	Public
12.4988	6.79673	467.4	Zamfara	Birnin_magaji	N_godel_west	Jaddawa dispensary	Primary	Public
12.4555	6.78956	443.4	Zamfara	Birnin_magaji	Nasarawa_mailayi	Dutsin Wake dispensary	Primary	Public
12.4557	6.80811	452.9	Zamfara	Birnin_magaji	Nasarawa_mailayi	Kiyawa dispensary	Primary	Public
12.4229	6.82883	446.7	Zamfara	Birnin_magaji	Nasarawa_mailayi	Usu dispensary	Primary	Public
12.1761	6.9368	364.2	Zamfara	Gusau	Ruwan_bore	Tsuna dispensary	Primary	Public
12.7085	6.15913	355.5	Zamfara	Maradun	Gora_namaye	Gidan Gama Dispensary	Primary	Public
13.0463	6.4827	319.3	Zamfara	Shinkafi	Badarawa	PHC Tungar kado	Primary	Public
12.5429	6.55921	381.6	Zamfara	Kaura_namoda	Sakajiki	Unguwar Sarkin Muslumi Dispensary	Primary	Public
12.2993	6.06079	366.7	Zamfara	Talata_mafara	Kagara	Dankwato dispensary	Primary	Public
12.3563	6.07647	370.8	Zamfara	Talata_mafara	Kagara	Dankabali dispensary	Primary	Public
12.2886	6.48949	395.8	Zamfara	Bungudu	Gada_karakai	Gada PHC	Primary	Public
12.3782	6.4525	388.8	Zamfara	Bungudu	Gada_karakai	Karakkai PHC	Primary	Public
12.4194	6.48045	425.3	Zamfara	Bungudu	Gada_karakai	Tungar Masu Dispensary	Primary	Public
12.2745	6.90095	442.1	Zamfara	Gusau	Wonaka	Lilo Dispensary	Primary	Public
12.2141	6.90331	285.1	Zamfara	Gusau	Wonaka	Kamari Dispensary	Primary	Public
12.2077	6.91266	451.8	Zamfara	Gusau	Ruwan_bore	Jaoji dispensary	Primary	Public
13.0638	6.50601	321.9	Zamfara	Shinkafi	Shinkafi_south	Sabon Gari Dispensary	Primary	Public
13.0936	6.3856	309.9	Zamfara	Shinkafi	Galadi	Tungar Bore Dispensary	Primary	Public
13.0858	6.35365	332	Zamfara	Shinkafi	Katuru	Tungar kafau	Primary	Public
12.7739	6.6971	444	Zamfara	Zurmi	Zurmi	Kadamutsa Dispensary	Primary	Public
12.8793	6.71437	409	Zamfara	Zurmi	Mayasa_kuturu	Kuturu BHC	Primary	Public
12.7615	6.63937	452	Zamfara	Zurmi	Yanbuki_dutsi	Maduba Dispensary	Primary	Public
12.2615	6.45254	393.7	Zamfara	Bungudu	Gada_karakai	Danmarke PHC	Primary	Public
12.1656	6.40203	402.1	Zamfara	Bungudu	Gada_karakai	Markau Dispensary	Primary	Public
12.1542	6.42342	464.8	Zamfara	Bungudu	Gada_karakai	Kurhi Dispensary	Primary	Public
12.5668	6.04262	294.4	Zamfara	Talata_mafara	Galadima	GGHC Talata Mafara	Primary	Public
12.564	6.05949	319.9	Zamfara	Talata_mafara	Galadima	General hospital Talata Mafara	Secondary	Public
12.2109	6.43635	423.7	Zamfara	Bungudu	Gada_karakai	Danmagori Dispensary	Primary	Public
12.157	6.45463	445.9	Zamfara	Bungudu	Gada_karakai	Kananami Dispensary	Primary	Public
11.7154	6.59027	556.8	Zamfara	Gusau	Magami	Magami PHC	Primary	Public
11.9206	6.60949	546.7	Zamfara	Gusau	Wanke	Jangeme Clinic	Primary	Public
11.976	6.61365	546.1	Zamfara	Gusau	Wanke	Gidan Ango Dispensary	Primary	Public
11.9638	7.14976	479.9	Zamfara	Tsafe	Dauki	Yartalata PHC	Primary	Public
11.9181	7.10954	554	Zamfara	Tsafe	Yankuzo_a	Ungwan Dodo dispensary	Primary	Public
11.8638	7.10713	567.7	Zamfara	Tsafe	Yankuzo_a	Mararaba dispensary	Primary	Public
12.2753	5.30329	289.8	Zamfara	Gummi	Birnin_magaji	Kwammaka Dispensary	Primary	Public
12.5125	6.67516	384.6	Zamfara	Birnin_magaji	Madomawa_east	Challi dispensary	Primary	Public
12.4816	6.72749	428.5	Zamfara	Birnin_magaji	Madomawa_west	Kirifada Danlami	Primary	Public
12.4008	6.71776	421.3	Zamfara	Birnin_magaji	Gora	Gidan bage dispensary	Primary	Public
12.7121	5.87002	279.8	Zamfara	Bakura	Bakura	WCWC	Primary	Public
12.0769	6.70674	456.1	Zamfara	Gusau	Rijiya	Gidan Fakkan clinic	Primary	Public
12.0491	6.74255	468.2	Zamfara	Gusau	Rijiya	Agama Lafiya Dispensary	Primary	Public
12.0159	6.78709	487.4	Zamfara	Gusau	Rijiya	Rijiya PHC	Primary	Public
12.1262	6.70459	458.5	Zamfara	Gusau	Rijiya	Geba Clinic	Primary	Public
12.6402	6.56582	384.1	Zamfara	Kaura_namoda	Yankaba	PHC Yankaba	Primary	Public
12.4571	6.67344	392.1	Zamfara	Birnin_magaji	Gora	Yatabaki dispensary	Primary	Public
12.1107	5.92382	295.8	Zamfara	Anka	Dangaladima	WCWC	Primary	Public
12.57	6.64217	399	Zamfara	Kaura_namoda	Galadima_dan_galadima	Agira Dispensary	Primary	Public
12.1374	5.46546	330	Zamfara	Bukkuyum	Bukkuyum	WCWC	Primary	Public
13.0752	6.50725	309.4	Zamfara	Shinkafi	Shinkafi_north	WCWC	Primary	Public
11.9638	7.20407	507.7	Zamfara	Tsafe	Dauki	Bedi dispensary	Primary	Public
12.0643	6.87877	534.3	Zamfara	Tsafe	Yandoton_daji	Yandoto PHC	Primary	Public
11.7205	6.77258	617.6	Zamfara	Tsafe	Danjibga	Ungwan Gyauro	Primary	Public
11.6756	6.72424	566.8	Zamfara	Tsafe	Danjibga	Yarzaiga dispensary	Primary	Public
11.6887	6.82131	637.8	Zamfara	Tsafe	Danjibga	Munhaye dispensary	Primary	Public
11.6699	6.75669	601.1	Zamfara	Tsafe	Danjibga	Sabon Gari Dutsen Kura	Primary	Public
12.5312	6.00805	317.9	Zamfara	Talata_mafara	Ruwan_bore_mirkidi	Mirkidi dispensary	Primary	Public
12.0345	5.95573	371.1	Zamfara	Anka	Magaji	Health Clinic Dareta	Primary	Public
12.343	6.82327	401.8	Zamfara	Birnin_magaji	Gusami_gari	Jela dispensary	Primary	Public
12.2174	6.81283	448.8	Zamfara	Bungudu	Tofa	Tofa PHC	Primary	Public
12.2432	6.83405	472.8	Zamfara	Bungudu	Tofa	Gamawa Dispensary	Primary	Public
11.7023	6.4612	544.4	Zamfara	Bungudu	Bingi_south	Kangon marafa	Primary	Public
11.6962	6.49674	531.2	Zamfara	Bungudu	Bingi_south	Kurar mota phc	Primary	Public
12.1964	6.63625	445.6	Zamfara	Gusau	Madawaki	Gada Biyu Clinic	Primary	Public
12.1967	6.64774	425.6	Zamfara	Gusau	Galadima	Takama Janyau clinic	Primary	Public
12.185	6.66192	339.5	Zamfara	Gusau	Galadima	OLPH Gusau	Primary	Private
11.653	6.60684	575.9	Zamfara	Gusau	Magami	Ruwan Dawa Dispensary	Primary	Public
11.7192	6.59451	555.4	Zamfara	Gusau	Magami	Magami General hospital	Secondary	Public
12.4295	6.16208	335.9	Zamfara	Talata_mafara	Gusari_garbadu	Tungar Bai dispensary	Primary	Public
12.4046	6.12448	349.2	Zamfara	Talata_mafara	Gusari_garbadu	PHC Garbadu	Primary	Public
12.0679	6.9504	493.7	Zamfara	Tsafe	Yandoton_daji	Ungwan DanUmma dispensary	Primary	Public
12.0329	6.83697	513.6	Zamfara	Tsafe	Yandoton_daji	Biya Biki dispensary	Primary	Public
12.0333	6.85694	566.8	Zamfara	Tsafe	Yandoton_daji	Langalanga dispensary	Primary	Public
12.0427	6.88288	532.9	Zamfara	Tsafe	Yandoton_daji	Gidan Dawa dispensary	Primary	Public
12.9173	6.71172	371	Zamfara	Zurmi	Mayasa_kuturu	Makosa Dispensary	Primary	Public
12.8752	6.49891	386	Zamfara	Zurmi	Moriki	General Hospital Moriki	Primary	Public
13.0557	6.66351	375	Zamfara	Zurmi	Mashema	Kalage Dispensary	Primary	Public
13.0542	6.71316	382	Zamfara	Zurmi	Mashema	Tumfa Dispensary	Primary	Public
12.6732	6.17657	355.2	Zamfara	Maradun	Janbako	PHC Kogo	Primary	Public
12.2584	6.19561	497.1	Zamfara	Maru	Kanoma	Zamangira dispensary	Primary	Public
12.3682	6.13747	342.3	Zamfara	Talata_mafara	Morai	PHC Morai	Primary	Public
12.3267	6.16876	373.7	Zamfara	Talata_mafara	Morai	Unwala dispensary	Primary	Public
12.1093	6.85052	445.8	Zamfara	Bungudu	Kotorkoshi	Tazame Health clinic	Primary	Public
12.1408	6.8156	471.9	Zamfara	Bungudu	Kotorkoshi	Kotorkoshi PHC	Primary	Public
12.1436	6.89144	506.6	Zamfara	Bungudu	Kotorkoshi	Gidan Algo Dispensary	Primary	Public
12.1739	6.86869	503.6	Zamfara	Bungudu	Kotorkoshi	Aisha Dispensary	Primary	Public
12.1794	6.84657	518.6	Zamfara	Bungudu	Kotorkoshi	Gulluba Health clinic	Primary	Public
12.1794	6.84634	516	Zamfara	Bungudu	Kotorkoshi	Kohi Dispensary	Primary	Public
12.1361	6.81796	480.1	Zamfara	Bungudu	Kotorkoshi	Usmaniyya Clinic	Primary	Private
13.0432	6.72829	381	Zamfara	Zurmi	Mashema	Tungar Fulani	Primary	Public
13.0584	6.6879	386	Zamfara	Zurmi	Mashema	Mashema Dispensary	Primary	Public
12.8501	6.44061	385.4	Zamfara	Maradun	Kaya	Kadage Dispensary	Primary	Public
12.5598	6.17295	357.1	Zamfara	Maradun	Maradun_north	Community Health center	Primary	Public
12.531	6.56092	405.5	Zamfara	Kaura_namoda	Sakajiki	Yamutsawa Community Dispensary	Primary	Public
12.52	6.54133	393	Zamfara	Kaura_namoda	Sakajiki	PHC Sakajiki	Primary	Public
12.4639	6.58872	378.1	Zamfara	Kaura_namoda	Kyambarawa	Maguru Health Clinic	Primary	Public
12.4554	6.62221	393.3	Zamfara	Kaura_namoda	Kyambarawa	Fanfifi Community Dispensary	Primary	Public
12.4684	6.64322	354.7	Zamfara	Kaura_namoda	Banga	Kawari Dispensary	Primary	Public
12.6335	6.63692	410.4	Zamfara	Kaura_namoda	Sarkin_mafara_sarkin_baura	Tungar Dorowa Dispensary	Primary	Public
12.2088	6.977	477	Zamfara	Gusau	Ruwan_bore	Ingwai Dispensary	Primary	Public
12.1411	6.92671	493.1	Zamfara	Gusau	Mada	Mada General hospital	Primary	Public
12.0784	6.78751	505.2	Zamfara	Gusau	Tudun_wada	Karazau Dispensary	Primary	Public
12.1505	6.74692	456.9	Zamfara	Gusau	Tudun_wada	Damba PHC	Primary	Public
12.4394	7.00832	449.4	Zamfara	Birnin_magaji	N_godel_east	Tsabre Dispensary	Primary	Public
12.3101	6.88338	433.8	Zamfara	Birnin_magaji	Gusami_hayi	Murai dispensary	Primary	Public
12.397	6.86073	463.4	Zamfara	Birnin_magaji	Gusami_gari	Gidan maijan ido	Primary	Public
12.5822	6.78604	429.9	Zamfara	Birnin_magaji	Madomawa_east	Kirifada dispensary	Primary	Public
12.2717	6.56273	400	Zamfara	Bungudu	Bungudu	Orphan and less privileged clinic, Bungudu .	Primary	Public
12.2673	6.54441	391	Zamfara	Bungudu	Bungudu	Birnin mallam clinic	Primary	Public
12.2705	6.55646	469.3	Zamfara	Bungudu	Bungudu	WCWC Bungudu	Primary	Public
12.2709	6.55936	415.1	Zamfara	Bungudu	Bungudu	General hospital, Bungudu	Secondary	Public
12.3023	6.59785	438.1	Zamfara	Bungudu	Bungudu	Saye Dispensary	Primary	Public
12.145	6.36395	471.5	Zamfara	Maru	Ruwan_doruma	Dibgawa dispensary	Primary	Public
11.8049	6.87923	548.1	Zamfara	Tsafe	Danjibga	Kwalfada dispensary	Primary	Public
11.767	6.87393	572.9	Zamfara	Tsafe	Danjibga	Kunchi Kalgo PHC	Primary	Public
11.7557	6.83171	614.7	Zamfara	Tsafe	Danjibga	Danjibga PHC	Primary	Public
11.8084	6.79131	608	Zamfara	Tsafe	Keta	Maitoshi dispensary	Primary	Public
11.8454	6.79827	583.1	Zamfara	Tsafe	Keta	Keta PHC	Primary	Public
11.8639	6.81975	546.7	Zamfara	Tsafe	Kwaren_ganuwa	Musawa dispensary	Primary	Public
11.8999	6.78652	539.2	Zamfara	Tsafe	Kwaren_ganuwa	Kwaren Ganuwa PHC	Primary	Public
11.9518	6.79123	519.8	Zamfara	Tsafe	Kwaren_ganuwa	Dangulbi dispensary	Primary	Public
11.7816	5.09375	322	Zamfara	Gummi	Bardoki	Babban Rafi Dispensary	Primary	Public
12.3042	6.43396	370.6	Zamfara	Maru	Maru	Ceboji dispensary	Primary	Public
12.7143	6.22623	377.2	Zamfara	Maradun	Janbako	Janbako PHC	Primary	Public
12.1265	5.84287	322.9	Zamfara	Anka	Waramu	Health Clinic Moda	Primary	Public
12.11	5.92793	253.5	Zamfara	Anka	Magaji	GH Anka	Secondary	Public
12.5205	6.47187	458.9	Zamfara	Kaura_namoda	Sakajiki	Dagwarwa Dispensary	Primary	Public
12.5305	6.5185	406.2	Zamfara	Kaura_namoda	Sakajiki	Abaniyawa Community Dispensary	Primary	Public
12.5415	6.53317	444.3	Zamfara	Kaura_namoda	Sakajiki	Dokau Community Dispensary	Primary	Public
12.6654	6.56335	420.8	Zamfara	Kaura_namoda	Yankaba	Yan-ruma Community Dispensary	Primary	Public
12.4518	6.53547	465.7	Zamfara	Kaura_namoda	Kurya	Tungar Haruna Community Dispensary	Primary	Public
12.478	6.51581	433.6	Zamfara	Kaura_namoda	Kurya	Kofa Community Dispensary	Primary	Public
12.4763	6.49842	454.9	Zamfara	Kaura_namoda	Kurya	Sake Dispensary	Primary	Public
12.4904	6.50967	424	Zamfara	Kaura_namoda	Kurya	Tungar Mudi Community Dispensary	Primary	Public
12.5121	6.57025	403.1	Zamfara	Kaura_namoda	Galadima_dan_galadima	Hegen Magaji Community Dispensary	Primary	Public
12.4055	6.61136	313.3	Zamfara	Kaura_namoda	Kyambarawa	Kyambarawa Dispensary	Primary	Public
12.342	6.68663	429.6	Zamfara	Kaura_namoda	Kagara	Rututu Health Clinic	Primary	Public
12.3156	6.69099	565.2	Zamfara	Kaura_namoda	Kagara	Bungudawa Health Clinic	Primary	Public
12.3423	6.65895	442.5	Zamfara	Kaura_namoda	Kyambarawa	Tukasu Community Dispensary	Primary	Public
12.3445	6.63872	449.6	Zamfara	Kaura_namoda	Kyambarawa	Bunaje Dispensary	Primary	Public
12.513	6.60759	375.1	Zamfara	Kaura_namoda	Banga	Rahazawa Dispensary	Primary	Public
12.5884	6.70632	415.1	Zamfara	Kaura_namoda	Gabake	Getso Community Dispensary	Primary	Public
12.0802	6.77524	487.4	Zamfara	Gusau	Rijiya	Gidan Kaura Dispensary	Primary	Public
12.0497	6.63903	469.1	Zamfara	Gusau	Wanke	Wanke PHC	Primary	Public
12.113	6.59525	458.7	Zamfara	Gusau	Wanke	Gidan Gabi Dispensary	Primary	Public
12.14	6.56658	486.7	Zamfara	Bungudu	Furfuri_kwaikwai	Gwaji dispensary	Primary	Public
12.1445	6.55717	478.6	Zamfara	Bungudu	Furfuri_kwaikwai	Gidan Dan Inna Dispensary	Primary	Public
12.0106	6.96005	532.8	Zamfara	Tsafe	Chediya	Bakin Manya dispensary	Primary	Public
12.0053	6.97957	539.8	Zamfara	Tsafe	Chediya	Doka dispensary	Primary	Public
11.9744	6.98979	566.1	Zamfara	Tsafe	Chediya	Sakiya Dutsi dispensary	Primary	Public
11.8659	6.85304	539.1	Zamfara	Tsafe	Tsafe_central	Kauyen Kane, Tsafe	Primary	Public
11.9109	6.87268	504.8	Zamfara	Tsafe	Tsafe_central	Baban Kauye	Primary	Public
12.6626	6.53073	406.7	Zamfara	Maradun	Gidan_goga	Dan Rimi Dispensary	Primary	Public
11.9646	6.90647	547.5	Zamfara	Tsafe	Tsafe_central	Dr. Fatima Adamu College Clinic	Secondary	Public
11.9506	6.9185	561.7	Zamfara	Tsafe	Tsafe_central	General Hospital Tsafe	Secondary	Public
12.1743	6.67983	407.3	Zamfara	Gusau	Tudun_wada	Poly Hospital and Diagnostic center	Secondary	Private
12.1775	6.67155	454.2	Zamfara	Gusau	Galadima	Dallatu clinic	Primary	Public
12.1686	6.67821	455.2	Zamfara	Gusau	Tudun_wada	Dr. Karina WCWC	Primary	Public
11.9979	5.83118	406.5	Zamfara	Anka	Matseri	Psychiatric Hospital Anka	Secondary	Public
12.7816	6.20871	336.5	Zamfara	Maradun	Janbako	Baberu Dispensary	Primary	Public
11.7951	6.12849	568	Zamfara	Anka	Sabon_birni	PHC Gobirawa	Primary	Public
12.2882	6.65941	456.2	Zamfara	Bungudu	Bungudu	Yartukunya Dispensary	Primary	Public
12.0587	6.36477	409.4	Zamfara	Maru	Bingi	PHC bingi	Primary	Public
11.6573	6.24372	425.9	Zamfara	Anka	Sabon_birni	Health Clinic Hayin Bawa	Primary	Public
12.1851	5.75994	416	Zamfara	Anka	Barayar_zaki	Health Clinic Dutsen Danajiya	Primary	Public
11.4451	6.4005	494.2	Zamfara	Maru	Dansadau	Mutunji Disp	Primary	Public
12.0814	5.50512	292.1	Zamfara	Bukkuyum	Bukkuyum	ZARUMMAI Dispensary	Primary	Public
12.096	5.73981	1227	Zamfara	Anka	Matseri	Health Clinic Meduma	Primary	Public
12.1575	6.66873	392.2	Zamfara	Gusau	Sabon_gari	Godiya Hospital and Maternity	Secondary	Private
11.8719	6.55418	498.9	Zamfara	Bungudu	Bingi_south	Kungurmi Health clinic	Primary	Public
11.8436	6.47643	467.4	Zamfara	Bungudu	Bingi_south	Landai Dispensary	Primary	Public
11.7854	6.50715	502.1	Zamfara	Bungudu	Bingi_south	Burai PHC	Primary	Public
11.7987	6.5545	503.1	Zamfara	Bungudu	Bingi_south	Makwa Dispensary	Primary	Public
11.8996	6.31837	547.186	Zamfara	Maru	Bingi	Burwaye despenry	Primary	Public
11.9803	6.29798	438.297	Zamfara	Maru	Bingi	Buzaya dispesary	Primary	Public
12.1648	6.65685	383.8	Zamfara	Gusau	Mayana	Kofar Mani clinic	Primary	Public
12.1539	6.69445	475.5	Zamfara	Gusau	Tudun_wada	King Fahad WCWC	Secondary	Public
12.4323	6.60815	433	Zamfara	Kaura_namoda	Kyambarawa	General Hospital Kasuwar Daji	Secondary	Public
12.5839	6.59333	386.7	Zamfara	Kaura_namoda	Sarkin_mafara_sarkin_baura	General Hospital Kaura Namoda	Secondary	Public
11.3891	6.36	517.5	Zamfara	Maru	Dansadau	Malele Disp	Primary	Public
11.5392	6.57812	533.7	Zamfara	Maru	Dansadau	Phc Yar Tasha	Primary	Public
11.4187	6.53638	518.6	Zamfara	Maru	Kuyanbana	Yar Tasha galadima	Primary	Public
11.3055	6.49105	441.6	Zamfara	Maru	Dansadau	General Hospital Dansadau	Secondary	Public
11.2937	6.49059	484.7	Zamfara	Maru	Maru	Mch unguwar lalle	Primary	Public
11.2618	6.35287	510.3	Zamfara	Maru	Kuyanbana	Babbar Doka	Primary	Public
11.3286	6.34025	521.1	Zamfara	Maru	Dansadau	Ruwan Tofa clinic	Primary	Public
11.2445	6.14697	490.3	Zamfara	Maru	Kuyanbana	Kabaro Disp	Primary	Public
11.1013	6.05064	450.5	Zamfara	Maru	Kuyanbana	Sangeku Disp	Primary	Public
11.2265	6.50051	480.4	Zamfara	Maru	Kuyanbana	Dandalla Disp	Primary	Public
12.0534	5.74665	328.8	Zamfara	Anka	Matseri	Health Clinic Matseri	Primary	Public
12.5429	6.80618	493.8	Zamfara	Birnin_magaji	N_godel_west	MPHC Nasarawa godel	Primary	Public
12.4348	6.72491	342.1	Zamfara	Birnin_magaji	Gora	Kannu dispensary	Primary	Public
12.022	6.44491	424.5	Zamfara	Bungudu	Bingi_north	Maje Dispensary	Primary	Public
12.0502	6.36956	413.3	Zamfara	Bungudu	Bingi_north	Bingi Health clinic	Primary	Public
12.0907	6.64585	452.1	Zamfara	Gusau	Mayana	Kolo dispensary	Primary	Public
12.1598	6.59911	601.7	Zamfara	Gusau	Mayana	Kasharuwa OLPH	Primary	Public
12.1721	6.66591	310.9	Zamfara	Gusau	Sabon_gari	Arewa Hospital	Secondary	Private
12.1347	6.80617	489.9	Zamfara	Bungudu	Sankalawa	Govt girls unity secondary school clinic	Primary	Public
12.1286	6.78725	466.9	Zamfara	Bungudu	Sankalawa	Federal University Gusau clinic	Primary	Public
11.9051	6.09093	367.7	Zamfara	Anka	Bagega	Health Clinic Tungar Daji	Primary	Public
12.5703	6.8841	411.8	Zamfara	Birnin_magaji	Danfami_sabon_birni	Gidan Kasso dispensary	Primary	Public
12.5529	6.8477	426.5	Zamfara	Birnin_magaji	Danfami_sabon_birni	Danwala Dispensary	Primary	Public
12.3277	6.86074	434.1	Zamfara	Birnin_magaji	Gusami_hayi	Gidan bajini dispensary	Primary	Public
12.1682	6.67664	449.6	Zamfara	Gusau	Tudun_wada	Yariman Bakura Specialist hospital	Tertiary	Public
12.1842	6.68796	453.2	Zamfara	Gusau	Galadima	FMC	Tertiary	Public
11.905	6.091	378.8	Zamfara	Anka	Bagega	Health Care Tungar Daji	Primary	Public
11.6309	6.66669	591.5	Zamfara	Gusau	Magami	Kango dispensary	Primary	Public
11.3346	6.521	488.7	Zamfara	Maru	Dansadau	Jesa community Disp	Primary	Public
11.338	6.5598	511.1	Zamfara	Maru	Dansadau	Saulawa	Primary	Public
12.2195	7.01308	451.5	Zamfara	Gusau	Wonaka	Rafi dispensary	Primary	Public
12.1859	6.69725	462	Zamfara	Gusau	Tudun_wada	Prison staff clinic	Secondary	Public
